# Supplementary material for: The novel mechanism of financing effect on companies development empirical study
Source: PLoS One. 2025 Jul 18;20(7):e0326934. doi: 10.1371/journal.pone.0326934 (PMC12273973; doi:10.1371/journal.pone.0326934)
Supplement: S1 Table — (XLSX) [file pone.0326934.s001.xlsx]

## Sheet: Sheet1
stock_code	s_name	year	industry_code	industry	total_asset	net_profit	financial_l	operating_l	combined_l	pe	ps	pcf	pb	market_v	tobin_Q	Book_r	ordinary_r	asset_r	roa	liquid_profit_r	fixed_profit_r	roe	ebit	roic	long_capital_r	investment_r	liquid_r	quick_r	cash_r	asset_liability_r	equity_m	equity_r	province	city	character_c
2	SWKA	2000	K70	Real estate development and operation	5.62225e+09	3.11177e+08	1.00364	1.04373	1.04752	28.3674	2.333	102.585	2.97652	9.37378e+09	1.66727	0.599784	0.010293	0.068931	0.055347	0.061833	0.919874	0.104927	3.87545e+08	0.085509	0.145719	0.120339	1.98704	0.605417	0.393155	0.472516	1.89579	0.895792	Guangdong (province)	Shenzhen (city)
2	SWKA	2001	K70	Real estate development and operation	6.48291e+09	3.81969e+08	0.993467	1.35233	1.3435	22.0528	1.89076	0	2.69458	1.03725e+10	1.59997	0.62501	0.011985	0.076906	0.058919	0.06299	1.32485	0.122188	4.98574e+08	0.079052	0.153692	2.40967	1.99112	0.445024	0.264451	0.517797	2.07381	1.07381	Guangdong (province)	Shenzhen (city)
2	WKA	2002	K70	Real estate development and operation	8.21582e+09	3.98048e+08	0.989376	1.12133	1.10941	15.2969	1.33109	47.2582	1.77703	9.94505e+09	1.21047	0.826122	0.01658	0.062621	0.048449	0.051433	1.14166	0.116169	5.14487e+08	0.06972	0.119164	0	2.53281	0.576961	0.388607	0.582944	2.39776	1.39776	Guangdong (province)	Shenzhen (city)
2	WKA	2003	K70	Real estate development and operation	1.0561e+10	5.65891e+08	0.999036	1.15022	1.14912	16.1318	1.43084	0	1.91764	1.39193e+10	1.31799	0.758732	0.003058	0.07855	0.053583	0.05542	2.11134	0.118873	8.29567e+08	0.074088	0.149867	0	2.13763	0.322412	0.20281	0.549243	2.21849	1.21849	Guangdong (province)	Shenzhen (city)	1
2	WKA	2004	K70	Real estate development and operation	1.55344e+10	9.12654e+08	0.996651	1.05282	1.0493	13.1039	1.55979	11.4051	1.89696	2.01608e+10	1.29781	0.770527	0.025665	0.08086	0.05875	0.060176	3.94362	0.144763	1.25611e+09	0.087637	0.167092	0	2.41357	0.735344	0.498428	0.594163	2.46404	1.46404	Guangdong (province)	Shenzhen (city)	1
2	G WKA	2005	K70	Real estate development and operation	2.19924e+10	1.43343e+09	1.0082	1.01976	1.02812	11.1933	1.51956	19.023	1.86976	2.8926e+10	1.31527	0.760299	0.031323	0.090594	0.065178	0.072086	6.61467	0.167042	1.99238e+09	0.114149	0.195491	0	1.83106	0.463679	0.299181	0.609809	2.56285	1.56285	Guangdong (province)	Shenzhen (city)	1
2	WKA	2006	K70	Real estate development and operation	4.85079e+10	2.30844e+09	1.04126	1.01495	1.05683	29.2281	3.78028	0	3.9675	9.2175e+10	1.9002	0.526259	0.008744	0.072909	0.047589	0.051669	4.55297	0.135743	3.53667e+09	0.08047	0.187346	-0.019847	2.04148	0.633895	0.490917	0.649418	2.8524	1.8524	Guangdong (province)	Shenzhen (city)	1
2	WKA	2007	K70	Real estate development and operation	1.00094e+11	5.3175e+09	1.04705	1.01383	1.06152	37.271	5.5786	0	5.84291	2.5226e+11	2.52022	0.396791	0.003121	0.079936	0.053125	0.05572	9.24452	0.156768	8.00111e+09	0.094752	0.201987	0.071062	1.95663	0.593752	0.3495	0.661125	2.95094	1.95094	Guangdong (province)	Shenzhen (city)	1
2	WKA	2008	K70	Real estate development and operation	1.19237e+11	4.63987e+09	1.10396	1.01516	1.1207	15.2847	1.73008	0	1.82694	1.48944e+11	1.24914	0.800548	0.006977	0.058535	0.038913	0.040896	3.66692	0.119527	6.97954e+09	0.073014	0.131685	0.07893	1.75755	0.426895	0.309483	0.674441	3.07164	2.07164	Guangdong (province)	Shenzhen (city)	1
2	WKA	2009	K70	Real estate development and operation	1.37609e+11	6.43001e+09	1.06657	1.01143	1.07876	18.4849	2.43158	12.8449	2.61753	2.07948e+11	1.51116	0.661745	0.005828	0.066792	0.046727	0.049339	4.74197	0.141604	9.19111e+09	0.089551	0.147965	0.247758	1.91488	0.591228	0.323293	0.670017	3.03046	2.03046	Guangdong (province)	Shenzhen (city)	1
2	WKA	2010	K70	Real estate development and operation	2.15638e+11	8.83961e+09	1.04223	1.00771	1.05027	10.2245	1.78217	40.398	1.65574	2.51302e+11	1.16539	0.858083	0.010949	0.057712	0.040993	0.043011	7.24807	0.161939	1.2445e+10	0.09092	0.160026	0.15881	1.58519	0.556782	0.270704	0.746861	3.9504	2.9504	Guangdong (province)	Shenzhen (city)	1
2	WKA	2011	K70	Real estate development and operation	2.96208e+11	1.15996e+10	1.03225	1.00695	1.03943	7.08078	1.14421	24.2325	1.21084	3.08851e+11	1.04268	0.959067	0.015663	0.055082	0.03916	0.041039	7.26855	0.171004	1.63157e+10	0.101687	0.179816	0.101884	1.40813	0.370215	0.167464	0.770997	4.36676	3.36676	Guangdong (province)	Shenzhen (city)	1
2	WKA	2012	K70	Real Estate	3.78802e+11	1.56626e+10	1.0363	1.00836	1.04496	7.10451	1.07912	29.8648	1.35473	4.07928e+11	1.07689	0.928598	0.016897	0.057642	0.041348	0.043175	9.7147	0.190686	2.18349e+10	0.102991	0.203634	0.131821	1.39618	0.414148	0.196742	0.783163	4.61176	3.61176	Guangdong (province)	Shenzhen (city)	1
2	WKA	2013	K70	Real Estate	4.79205e+11	1.82975e+10	1.03671	1.00712	1.04409	4.83399	0.65316	45.9752	0.838872	4.64203e+11	0.968694	1.03232	0.048506	0.052551	0.038183	0.041393	8.59134	0.173536	2.51827e+10	0.097067	0.187057	0.07671	1.34393	0.337203	0.130743	0.77997	4.54484	3.54484	Guangdong (province)	Shenzhen (city)	1
2	WKA	2014	K70	Real Estate	5.08409e+11	1.92875e+10	1.02538	1.0212	1.04711	7.95444	1.04805	3.67698	1.32381	5.41412e+11	1.06491	0.939043	0.034173	0.05093	0.037937	0.041496	8.35554	0.166424	2.58932e+10	0.096329	0.165432	0.214359	1.34471	0.42551	0.178367	0.772046	4.38686	3.38686	Guangdong (province)	Shenzhen (city)	1
2	WKA	2015	K70	Real Estate	6.11296e+11	2.59494e+10	1.01413	1.02088	1.03531	10.4045	1.38068	16.826	1.98072	7.28877e+11	1.19235	0.838682	0.029472	0.056078	0.04245	0.047437	5.27698	0.190371	3.42804e+10	0.112636	0.193681	0.102458	1.30225	0.425896	0.12319	0.777015	4.48461	3.48461	Guangdong (province)	Shenzhen (city)	1
2	WKA	2016	K70	Real Estate	8.30674e+11	2.83503e+10	1.04056	1.02812	1.06982	8.00185	0.943352	5.73355	1.40314	8.87999e+11	1.06901	0.935445	0.038443	0.049172	0.034129	0.039305	4.16255	0.175352	4.08457e+10	0.100603	0.18486	0.078972	1.24362	0.437819	0.137052	0.805367	5.13788	4.13788	Guangdong (province)	Shenzhen (city)	1
2	WKA	2017	K70	Real Estate	1.16535e+12	3.72084e+10	1.04058	1.03625	1.0783	9.21502	1.41161	4.16502	1.83676	1.30281e+12	1.11796	0.894484	0.028976	0.045666	0.031929	0.036567	5.2415	0.199323	5.32172e+10	0.102409	0.187165	0.075621	1.20086	0.495029	0.193928	0.839813	6.24269	5.24269	Guangdong (province)	Shenzhen (city)	1
2	WKA	2018	K70	Real Estate	1.52858e+12	4.92723e+10	1.08892	1.03978	1.13223	5.33672	0.883342	7.82174	1.116	1.55263e+12	1.01574	0.984508	0.043875	0.048057	0.032234	0.038046	4.27199	0.209117	7.34588e+10	0.113374	0.202741	0.047992	1.15434	0.485571	0.156579	0.845856	6.48746	5.48746	Guangdong (province)	Shenzhen (city)	1
2	WKA	2019	K70	Real Estate	1.72993e+12	5.51316e+10	1.07494	1.05007	1.12876	6.59699	0.988608	7.96079	1.34417	1.80998e+12	1.04627	0.955774	0.031591	0.04756	0.031869	0.038313	4.44616	0.203754	8.22752e+10	0.109815	0.190455	0.034966	1.13074	0.425873	0.12552	0.84359	6.39343	5.39343	Guangdong (province)	Shenzhen (city)	1
2	WKA	2020	K70	Real Estate	1.86918e+12	5.92981e+10	1.06458	1.05731	1.12558	5.62293	0.795561	6.26887	0.953078	1.85545e+12	0.992654	1.0074	0.043554	0.045379	0.031724	0.038321	4.71468	0.169499	8.48209e+10	0.10103	0.168128	0.0951	1.17449	0.41391	0.140921	0.812835	5.34288	4.34288	Guangdong (province)	Shenzhen (city)	1
2	WKA	2021	K70	Real Estate	1.93864e+12	3.80695e+10	1.08394	1.09684	1.18892	6.03416	0.507329	55.8494	0.584861	1.80234e+12	0.929695	1.07562	0.049399	0.029199	0.019637	0.023789	2.9693	0.096925	5.66065e+10	0.061557	0.096035	0.045783	1.22023	0.400055	0.107293	0.797398	4.93577	3.93578	Guangdong (province)	Shenzhen (city)	1
2	WKA	2022	K70	Real Estate	1.75712e+12	3.75509e+10	1.04992	1.12626	1.18248	5.63712	0.420133	76.9616	0.522675	1.59562e+12	0.908089	1.10121	0	0.031302	0.021371	0.026531	2.28686	0.09272	5.50014e+10	0.053741	0.084196	0.031599	1.31319	0.471608	0.124721	0.769515	4.33867	3.33867	Guangdong (province)	Shenzhen (city)	1
4	ST SAD	2000	G54	Road transportation	5.08207e+08	2.24874e+07	1.44514	1.41893	2.05056	123.235	21.1534	62.9715	22.9212	1.82291e+09	3.58695	0.278788	0	0.067011	0.044249	0.070867	0.304539	0.185997	3.40554e+07	0.096396	0.300685	0.598361	0.819304	0.817573	0.167259	0.7621	4.20345	3.20345	Guangdong (province)	Shenzhen (city)
4	BDGK	2001	G54	Road transportation	2.22009e+08	1.28477e+07	1.08804	1.10928	1.20694	143.995	29.8463	354.138	15.4522	1.08032e+09	4.86613	0.205502	0.001816	0.063545	0.05787	0.088693	0.27231	0.107311	1.41075e+07	0.077019	0.113483	-0.063423	1.53637	1.35962	0	0.460723	1.85433	0.854333	Guangdong (province)	Shenzhen (city)
4	BDGK	2002	G54	Road transportation	2.63615e+08	8.21273e+06	1.47674	1.3586	2.0063	153.275	10.384	0	10.1501	8.26532e+08	3.13538	0.31894	0.001601	0.050662	0.031154	0.04304	0.181814	0.066221	1.47531e+07	0.056509	0.11162	-0.124007	1.50256	1.33617	0.203812	0.529541	2.12558	1.12558	Guangdong (province)	Shenzhen (city)
4	BDGK	2003	G54	Road transportation	2.37875e+08	7.64138e+06	1.40639	1.38332	1.94548	92.0939	5.88719	70.6277	5.47989	5.23258e+08	2.19972	0.454604	0	0.053842	0.032123	0.044813	0.177029	0.059503	1.39598e+07	0.057114	0.10059	-0.134219	1.71448	1.44946	0.413274	0.46014	1.85233	0.85233	Guangdong (province)	Shenzhen (city)	1
4	BDGK	2004	G54	Road transportation	2.1427e+08	-3.28293e+06	0	22.0887	0	0	5.35731	1411.02	4.66356	4.37124e+08	2.04006	0.490181	0	-0.004523	-0.015321	-0.021496	-0.084911	-0.026772	276933	-0.001238	0.00204	-0.170114	1.8822	1.5569	0.265125	0.427696	1.74732	0.747323	Guangdong (province)	Shenzhen (city)	1
4	GNKJ	2005	G54	Road transportation	1.55869e+08	-1.85774e+07				0	5.66442	31.432	3.47885	2.78755e+08	1.78839	0.559161	0	-0.113865	-0.119186	-0.155732	-0.570855	-0.185893	-1.51172e+07	-0.124318	-0.129282	2.3019	2.16371	2.00833	0.578744	0.358844	1.55968	0.559682	Guangdong (province)	Shenzhen (city)	1
4	*ST GN	2006	G54	Road transportation	2.04305e+08	3.05516e+06	1.12445	1.60859	1.80879	112.696	7.54408	0	3.06641	3.48024e+08	1.70346	0.587042	0	0.035097	0.014954	0.020395	0.09011	0.02721	6.99578e+06	0.027854	0.065436	-0.046169	1.64217	1.39019	0.607508	0.450415	1.81956	0.819555	Guangdong (province)	Shenzhen (city)	1
4	ST GN	2007	G54	Road transportation	1.69823e+08	-1.0002e+07				0	20.6778	0	8.5534	7.44456e+08	4.38373	0.228116	0	-0.046234	-0.058897	-0.082471	-0.328889	-0.102284	-7.85156e+06	-0.07106	-0.069306	0	1.97407	1.46043	1.00501	0.424184	1.73666	0.736665	Guangdong (province)	Shenzhen (city)	1
4	ST GN	2008	G54	Road transportation	1.67811e+08	-1.14842e+07				0	6.90196	209.31	3.50549	3.46704e+08	2.06605	0.484016	0	-0.054258	-0.068435	-0.121292	-0.398042	-0.134661	-9.10508e+06	-0.091005	-0.089148	-0.006738	1.31635	0.694599	0.454313	0.491793	1.9677	0.967704	Guangdong (province)	Shenzhen (city)	1
4	*ST GN	2009	G54	Road transportation	2.30512e+08	4.53253e+06	1.12349	1.64075	1.84337									0.035016	0.019663	0.028045	0.170921	0.050465	8.07171e+06	0.045197	0.08224	-0.009172	1.24227	0.726	0.612819	0.610368	2.56652	1.56652	Guangdong (province)	Shenzhen (city)	3
4	*ST GN	2010	C27	Manufacture of chemical pharmaceutical preparation	1.84219e+08	2.02013e+07	0.983561	1.26601	1.2452	50.0503	7.69868	0	7.82471	1.06504e+09	5.78135	0.17297	0	0.131532	0.109659	0.203032	0.829049	0.156337	2.42308e+07	0.15226	0.210308	-0.004249	1.83565	1.04049	0.831749	0.298574	1.42567	0.425668	Guangdong (province)	Shenzhen (city)	3
4	GNKJ	2011	C27	Manufacture of chemical pharmaceutical preparation	1.96307e+08	9.19307e+06	0.945845	1.47888	1.39879	73.9004	9.11862	35.0811	4.90842	7.36617e+08	3.75237	0.266498	0	0.059696	0.04683	0.083773	0.251042	0.066419	1.17188e+07	0.061218	0.087055	-0.008469	1.92192	1.18826	1.00053	0.294935	1.41831	0.418309	Guangdong (province)	Shenzhen (city)	3
4	GNKJ	2012	C27	Pharmaceutical manufacturing	1.92914e+08	7.81423e+06	0.947943	1.52713	1.44763	87.9075	7.05532	39.1129	4.63966	7.31137e+08	3.78997	0.263854	0	0.052615	0.040506	0.058718	0.16796	0.052779	1.01501e+07	0.048751	0.070471	0	3.02058	1.90444	1.27626	0.232528	1.30298	0.302978	Guangdong (province)	Shenzhen (city)	3
4	GNKJ	2013	C27	Pharmaceutical manufacturing	2.42152e+08	5.79675e+06	0.926679	1.52711	1.41514	168.772	13.4414	0	6.77012	1.07497e+09	4.43923	0.225264	0	0.042872	0.023938	0.033264	0.141097	0.040114	1.03816e+07	0.029738	0.065672	0	2.32833	1.23478	0.754484	0.403239	1.67571	0.675714	Guangdong (province)	Shenzhen (city)	2
4	GNKJ	2014	C27	Pharmaceutical manufacturing	3.38283e+08	1.56248e+07	0.96456	1.24513	1.201	83.6821	16.2205	0	8.30779	1.48703e+09	4.39582	0.227489	0	0.058925	0.046189	0.059169	0.413123	0.099278	1.99334e+07	0.079137	0.112146	0	1.75933	0.466113	0.2661	0.534754	2.1494	1.1494	Guangdong (province)	Shenzhen (city)	2
4	GNKJ	2015	C27	Pharmaceutical manufacturing	3.98674e+08	6.85715e+06	0.977594	1.489	1.45563	562.118	31.9999	416.172	23.6046	4.0453e+09	10.1469	0.098552	0	0.026504	0.0172	0.021	0.181489	0.041992	1.05664e+07	0.032411	0.055281	0	1.59611	0.376157	0.251821	0.590402	2.44142	1.44142	Guangdong (province)	Shenzhen (city)	2
4	GNKJ	2016	C27	Pharmaceutical manufacturing	2.23716e+08	3.97163e+07	1.05644	1.09294	1.15463	94.9371	13.1072	25.4888	21.1591	3.77274e+09	16.8639	0.059298	0	0.2181	0.17753	0.295877	1.18679	0.222875	4.87926e+07	0.226309	0.256054	0.904886	3.65746	3.46974	2.61076	0.203456	1.25542	0.255424	Guangdong (province)	Shenzhen (city)	2
4	GNKJ	2017	C27	Pharmaceutical manufacturing	2.68844e+08	5.89224e+06	0.867061	1.54151	1.33659	318.962	13.5593	130.157	10.209	1.9437e+09	7.22984	0.138316	0	0.031337	0.021917	0.040516	0.188728	0.032007	8.42473e+06	0.02317	0.0437	0.225717	2.06899	1.85789	1.42404	0.315247	1.46038	0.46038	Guangdong (province)	Shenzhen (city)	2
4	GNKJ	2018	C27	Pharmaceutical manufacturing	3.51177e+08	-2.16127e+07				0	3.66928	0	7.34288	1.49955e+09	4.27007	0.234188	0	-0.078614	-0.061543	-0.071668	-21.8253	-0.117892	-2.76074e+07	-0.125566	-0.144284	0.084222	1.80524	1.80524	0.293344	0.477966	1.91558	0.915584	Guangdong (province)	Shenzhen (city)	2
4	GNKJ	2019	C27	Software and IT services	1.49449e+09	-3.60399e+06	0.724103	1.96125	1.42015	0	34.4448	0	2.65479	1.98674e+09	1.32937	0.752233	0	0.002935	-0.002412	-0.007493	-1.61627	-0.002566	4.3867e+06	-0.003744	0.005507	0	5.6213	5.6213	1.72615	0.060243	1.06411	0.064105	Guangdong (province)	Shenzhen (city)	2
4	GHWA	2020	I65	Software and IT services	1.56356e+09	6.19903e+07	0.997448	1.10818	1.10536	55.1149	12.179	859.752	2.34523	2.55998e+09	1.63727	0.610773	0	0.039144	0.039647	0.115807	31.1171	0.042552	6.12047e+07	0.042048	0.042659	0	5.19559	5.14792	1.74712	0.068264	1.07326	0.073265	Guangdong (province)	Shenzhen (city)	2
4	GHWA	2021	I65	Software and IT services	1.11057e+09	-5.08574e+08				0	10.485	976.801	3.19493	2.66261e+09	2.39752	0.417098	0	-0.454025	-0.45794	-0.825913	-207.836	-0.536333	-5.04226e+08	-0.533833	-0.417647	-0.005446	3.93466	3.803	1.04974	0.146164	1.17118	0.171185	Guangdong (province)	Shenzhen (city)	2
4	ST GH	2022	I65	Software and IT services	5.75391e+08	-5.95952e+08				0	7.72524	0	3.64793	1.39277e+09	2.42056	0.413128	0	-1.07329	-1.03573	-1.17264	-262.387	-1.69055	-6.17559e+08	-1.62397	-0.936566	-0.38688	2.41215	2.40669	0.606702	0.387338	1.63222	0.632222	Guangdong (province)	Shenzhen (city)
6	SZYA	2000	K70	Real estate development and operation	3.78781e+09	1.36489e+08	1.30009	1.19293	1.55092	24.5436	1.77836	73.5835	2.65039	5.08591e+09	1.3427	0.744766	0.012112	0.055351	0.036034	0.043195	0.498753	0.107987	2.09658e+08	0.079469	0.157676	0.00743	1.30826	0.651274	0.172412	0.666313	2.99682	1.99682	Guangdong (province)	Shenzhen (city)
6	SZYA	2001	K70	Real estate development and operation	4.21894e+09	1.32376e+08	1.2363	1.24487	1.53904	21.36	1.39688	7.15221	2.12096	5.14889e+09	1.22042	0.819388	0.009327	0.04619	0.031377	0.039743	0.6862	0.099296	198170741	0.065109	0.128466	-0.017171	1.34213	0.701027	0.219227	0.684009	3.16465	2.16465	Guangdong (province)	Shenzhen (city)
6	SZYA	2002	K70	Real estate development and operation	4.49088e+09	8.14757e+07	1.25764	1.37688	1.73162	25.429	0.99319	14.6903	1.49271	4.91645e+09	1.09476	0.91344	0.007834	0.029132	0.018142	0.023369	0.432095	0.058701	1.33772e+08	0.03603	0.073444	-0.001937	1.34863	0.633923	0.266993	0.690935	3.23557	2.23557	Guangdong (province)	Shenzhen (city)
6	SZYA	2003	K70	Real estate development and operation	3.96824e+09	-3.07702e+08				0	0.670002	150.465	1.23179	4.12414e+09	1.03929	0.962198	0	-0.061806	-0.077541	-0.102119	-1.67678	-0.284692	-2.4861e+08	-0.095538	-0.141534	-0.103252	1.26546	0.559732	0.153264	0.727631	3.67149	2.67149	Guangdong (province)	Shenzhen (city)	1
6	SZYA	2004	K70	Real estate development and operation	4.02054e+09	4.87708e+07	2.01052	1.45119	2.91764	21.4746	0.55799	4.27147	0.927027	3.96924e+09	0.98724	1.01293	0.016344	0.025172	0.01213	0.015628	0.218302	0.043169	1.01589e+08	0.040628	0.067103	-0.043564	1.20967	0.631309	0.224671	0.718999	3.55871	2.55871	Guangdong (province)	Shenzhen (city)	1
6	G SZY	2005	K70	Real estate development and operation	2.55307e+09	1.04223e+08	1.25911	1.21835	1.53403	10.3896	0.755187	3.94236	0.958659	2.52401e+09	0.988618	1.01151	0.037939	0.057568	0.040822	0.055886	0.994736	0.092271	1.47731e+08	0.070225	0.112441	0.304108	1.7494	0.618307	0.435029	0.557579	2.26029	1.26029	Guangdong (province)	Shenzhen (city)	1
6	SZYA	2006	K70	Real estate development and operation	2.91893e+09	2.15456e+08	1.09669	1.0789	1.18322	15.7836	2.71069	13.7087	2.5638	4.46768e+09	1.53059	0.653343	0.02349	0.095093	0.073814	0.130666	2.38194	0.162435	2.7735e+08	0.094642	0.183557	-0.011022	1.1914	0.275477	0.233517	0.545582	2.20061	1.20061	Guangdong (province)	Shenzhen (city)	1
6	SZYA	2007	K70	Real estate development and operation	5.56843e+09	2.52404e+08	1.26503	1.0701	1.3537	26.2731	6.47576	0	3.69177	9.73646e+09	1.74851	0.571915	0.00153	0.066637	0.045328	0.05611	7.86986	0.140515	3.71063e+08	0.077878	0.131687	0.146085	2.65985	0.561614	0.353124	0.677418	3.09999	2.09999	Guangdong (province)	Shenzhen (city)	1
6	SZYA	2008	K70	Real estate development and operation	5.92144e+09	1.50211e+08	1.45875	1.09581	1.59852	16.646	2.4472	0	1.49039	6.67074e+09	1.12654	0.887674	0.014604	0.039803	0.025367	0.029085	5.34251	0.089534	2.35691e+08	0.042523	0.069039	0.054863	1.73836	0.080642	0.052438	0.716675	3.52952	2.52952	Guangdong (province)	Shenzhen (city)	1
6	SZYA	2009	K70	Real estate development and operation	7.27203e+09	3.35223e+08	1.23149	1.05486	1.29905	17.142	3.10744	15.5717	2.62158	1.07293e+10	1.47542	0.677772	0.005119	0.068466	0.046098	0.053684	32.8531	0.152933	4.97884e+08	0.068532	0.113057	0.221473	4.41334	0.585791	0.538114	0.698577	3.31759	2.31759	Guangdong (province)	Shenzhen (city)	1
6	SZYA	2010	K70	Real estate development and operation	8.5683e+09	4.96465e+08	1.15205	1.03099	1.18775	10.6807	2.26729	4.87899	2.07269	1.12409e+10	1.31192	0.762243	0.003443	0.085342	0.057942	0.065082	66.8193	0.194059	7.31233e+08	0.088644	0.136979	0.096111	2.03483	0.467277	0.44401	0.701421	3.34919	2.34919	Guangdong (province)	Shenzhen (city)	1
6	SZYA	2011	K70	Real estate development and operation	8.32197e+09	4.34117e+08	1.10061	1.02837	1.13184	9.34064	1.56605	3.38315	1.40361	9.46303e+09	1.13711	0.87942	0.001463	0.074625	0.052165	0.061792	62.3441	0.150269	6.21027e+08	0.097644	0.153401	0.042288	1.39267	0.15581	0.133314	0.652855	2.88064	1.88064	Guangdong (province)	Shenzhen (city)	1
6	SZYA	2012	K70	Real Estate	9.34343e+09	6.29565e+08	1.00858	1.02506	1.03386	10.109	2.06884	2.91723	1.79327	1.21142e+10	1.29655	0.771279	0.018687	0.091234	0.067381	0.081477	116.782	0.177394	8.52439e+08	0.130798	0.21058	0.021185	1.70772	0.433734	0.404747	0.620165	2.63272	1.63272	Guangdong (province)	Shenzhen (city)	1
6	SZYA	2013	K70	Real Estate	9.96816e+09	698009106	1.03735	1.03285	1.07143	9.53494	1.44344	0	1.58959	1.24152e+10	1.24549	0.802897	0.029868	0.096394	0.070024	0.090612	129.333	0.166712	9.60873e+08	0.099151	0.164146	0.020121	2.50162	0.711744	0.651563	0.579972	2.38079	1.38079	Guangdong (province)	Shenzhen (city)	1
6	SZYA	2014	K70	Real Estate	1.17532e+10	5.12454e+08	1.17353	1.04194	1.22274	18.5723	4.08698	0	2.25828	1.70126e+10	1.44749	0.690853	0.015901	0.068411	0.043601	0.054092	122.412	0.121594	8.04047e+08	0.081825	0.121479	59.2421	1.75296	0.492266	0.232422	0.64142	2.78878	1.78878	Guangdong (province)	Shenzhen (city)	1
6	SZYA	2015	K70	Real Estate	1.27035e+10	4.38786e+08	1.3874	1.0414	1.44485	35.4124	4.25209	0	3.45673	2.36672e+10	1.86305	0.536755	0.010426	0.064777	0.034541	0.041906	130.031	0.097614	8.22895e+08	0.069603	0.111248	-0.495008	2.45883	0.484841	0.406895	0.646151	2.82606	1.82606	Guangdong (province)	Shenzhen (city)	1
6	SZYA	2016	K70	Real Estate	1.31704e+10	8.03877e+08	1.16532	1.03727	1.20875	15.8699	3.79819	7.46737	2.48689	2.07691e+10	1.57695	0.634134	0.019048	0.081791	0.061037	0.072536	282.927	0.156705	1.07721e+09	0.102488	0.126279	0	2.43324	0.742604	0.593629	0.610499	2.56739	1.56739	Guangdong (province)	Shenzhen (city)	1
6	SZYA	2017	K70	Real Estate	1.31399e+10	8.20483e+08	1.11755	1.03554	1.15727									0.081667	0.062442	0.077526	280.154	0.143759	1.0731e+09	0.099124	0.139364	0	1.66517	0.566933	0.462887	0.565648	2.30228	1.30228	Guangdong (province)	Shenzhen (city)	1
6	SZYA	2018	K70	Real Estate	1.35367e+10	9.23127e+08	1.08317	1.03526	1.12136	7.57531	2.784	4.35243	1.09502	1.41426e+10	1.04476	0.957162	0.037645	0.085538	0.068194	0.088529	138.24	0.144552	1.1579e+09	0.107273	0.155587	0	1.91797	0.733976	0.660381	0.528236	2.11971	1.1197	Guangdong (province)	Shenzhen (city)	1
6	SZYA	2019	K70	Real Estate	1.57453e+10	8.43065e+08	1.11572	1.03608	1.15597	8.58294	1.93925	0	1.00917	1.5811e+10	1.00417	0.995847	0.033396	0.078148	0.053544	0.067575	64.1388	0.117579	1.23047e+09	0.085769	0.131661	0.086687	2.42067	0.876418	0.578229	0.544612	2.19593	1.19593	Guangdong (province)	Shenzhen (city)	1
6	SZYA	2020	K70	Real Estate	1.54348e+10	9.0289e+08	1.13099	1.03604	1.17176	8.38803	2.58063	0	0.966251	1.51702e+10	0.982862	1.01744	0.034403	0.079766	0.058497	0.076732	20.4825	0.115194	1.23118e+09	0.086954	0.112584	0.243658	2.83207	0.955156	0.450679	0.492185	1.96922	0.969222	Guangdong (province)	Shenzhen (city)	1
6	SZYA	2021	K70	Real Estate	2.3601e+10	5.5349e+08	1.25797	1.0474	1.3176	10.8782	1.94944	0	0.735667	2.14376e+10	0.908335	1.10092	0.02713	0.040136	0.023452	0.028281	13.0297	0.067628	9.47258e+08	0.045283	0.073893	0	2.11749	0.373655	0.28281	0.65322	2.88367	1.88367	Guangdong (province)	Shenzhen (city)	1
6	SZYA	2022	K70	Real Estate	2.63991e+10	4.48042e+08	1.2736	1.0516	1.33932	18.9825	2.29876	3.67311	1.00419	2.64346e+10	1.00134	0.998657	0.014921	0.035347	0.016972	0.020118	8.27608	0.052901	9.33122e+08	0.037735	0.06271	0.379728	2.02506	0.493474	0.40709	0.679176	3.11697	2.11697	Guangdong (province)	Shenzhen (city)	1
8	YAKJ	2000	I64	Computer application services	290828409	17833845	1.40754	1.04445	1.47011	207.779	36.0731	405.698	29.8355	2.00679e+09	6.90025	0.144922	0	0.061725	0.061321	0.143458	0.293148	0.143593	17951297	0.115621	0.161185	-0.211115	0.746045	0.701799	0.055229	0.572953	2.34166	1.34166	Guangdong (province)	Shenzhen (city)
8	YAKJ	2001	I64	Computer application services	1.07597e+08	-1.29657e+08				0	36.1041	0	0	5.46242e+08	5.07675	0.196976	0	-1.45336	-1.20503	-4.2106	-2.13077	0	-123894585	-3.11155	-2.66513	-13.1832	0.216579	0.190807	0.01513	1.32141	-3.11132	-4.11132	Guangdong (province)	Shenzhen (city)
8	ST YA	2002	I64	Computer application services	7.06161e+07	-1.07095e+07				0	93.936	3179.91	0	3.89423e+08	5.51465	0.181335	0	-0.165865	-0.151658	-3.53323	-0.192261	0	-4.77482e+06	-0.116136	0	-0.387822	0.029342	0.025883	0.018888	1.46287	-2.16044	-3.16044	Guangdong (province)	Shenzhen (city)
8	*ST YA	2003	I64	Computer application services	6.04552e+07	987096	1.29116	2.70352	3.49066	518.582	26.092	23.4039	16.7503	2.91082e+08	4.81484	0.207691	0	0.02109	0.016328	0.349523	0.017942	0.0323	1.27499e+06	0.036669	0	0	0.094467	0.094467	0.071584	0.494502	1.97825	0.978248	Guangdong (province)	Shenzhen (city)	2
8	ST YA	2004	I64	Computer application services	9.07977e+07	3.85876e+07	1.00713	1.05406	1.06157	16.0333	21.2147	0	8.49224	3.52331e+08	3.8804	0.257706	0	0.448009	0.424984	0.789192	0.920887	0.529662	4.06782e+07	0.51251	0.786712	0	2.72479	2.50858	1.0653	0.197632	1.24631	0.24631	Guangdong (province)	Shenzhen (city)	2
8	G BLL	2005	I64	Computer application services	9.06394e+07	-5.56632e+06				0	7.45522	20.6231	4.39515	2.23455e+08	2.46532	0.405626	0	-0.060594	-0.061412	-0.219258	-0.087085	-0.081813	-5.49221e+06	-0.082269	-0.077965	0	1.1232	0.99534	0.342613	0.249367	1.33221	0.332209	Guangdong (province)	Shenzhen (city)	2
8	BLL	2006	I64	Computer application services	7.68381e+07	-1.75606e+06				0	29.6565	55.4813	4.29379	2.12304e+08	2.76301	0.361925	0	-0.023843	-0.022854	-0.045948	-0.045471	-0.02455	-1.83207e+06	-0.025613	-0.026254	0	7.19983	7.19983	5.20541	0.069084	1.07421	0.074211	Guangdong (province)	Shenzhen (city)	2
8	*ST BT	2007	I64	Computer application services	7.90874e+07	1.68224e+06	0.982538	1.76055	1.72981	543.346	92.2744	123.424	12.4848	6.69473e+08	8.46498	0.118134	0	0.028484	0.021271	0.040315	0.270357	0.022978	2.25273e+06	0.022431	0.031128	0	7.10203	7.10203	6.91882	0.07429	1.08025	0.080252	Guangdong (province)	Shenzhen (city)	2
8	ST BLL	2008	I64	Computer application services	7.89144e+07	748037	0.705183	3.16703	2.23334	435.202	28.4771	462.235	4.40166	2.55567e+08	3.23853	0.308782	0	0.008198	0.009479	0.017288	0.131799	0.010114	646959	0.006457	0.008792	22.043	8.73363	8.73363	7.08085	0.062781	1.06699	0.066987	Guangdong (province)	Shenzhen (city)	2
8	ST BLL	2009	I64	Computer application services	7.9408e+07	313489	0.751932	6.46138	4.85852	2885.15	89.6174	244.312	12.3348	6.62991e+08	8.34917	0.119772	0	0.003725	0.003948	0.006909	0.181249	0.004275	295815	0.002944	0.004043	4.89698	7.4603	7.4603	5.21409	0.076589	1.08294	0.082941	Guangdong (province)	Shenzhen (city)	2
8	ST BLL	2010	F51	Wholesale of food, beverages, tobacco	7.79322e+07	888948	0.05163	28.2023	1.45609	991.766	84.4733	0	11.8498	8.8516e+08	11.3581	0.088043	0	0.000739	0.011407	0.019695	0.503765	0.011948	57623.8	-0.002278	0.00078	0.662868	12.7799	12.7361	12.3015	0.045319	1.04747	0.047471	Guangdong (province)	Shenzhen (city)	2
8	ST BLL	2011	F51	Wholesale of food, beverages, tobacco	7.72366e+07	-539452				0	36.719	0	6.9504	5.16738e+08	6.69033	0.14947	0	-0.017498	-0.006984	-0.011735	-0.356379	-0.007304	-1.35152e+06	-0.018298	-0.018232	-0.012656	13.6174	13.5322	10.455	0.043705	1.0457	0.045703	Guangdong (province)	Shenzhen (city)	2
8	ST BLL	2012	H61	Hotels	6.1383e+08	3.9129e+07	1.04674	1.95277	2.04405	41.627	4.91378	18.7944	3.01173	1.14172e+09	1.86	0.537635	0	0.083887	0.063746	0.243568	0.107192	0.07235	5.14924e+07	0.076602	0.097745	0.003304	2.20058	2.05401	1.48188	0.118931	1.13498	0.134985	Guangdong (province)	Shenzhen (city)	2
8	BLL	2013	H61	Hotels	6.26626e+08	2.2758e+07	1.00642	2.4401	2.45577	120.064	8.97497	40.9168	4.84828	1.67893e+09	2.67932	0.373229	0	0.048377	0.036318	0.108997	0.067658	0.040381	3.03145e+07	0.040724	0.054897	0.001515	3.312	3.15841	2.32232	0.100605	1.11186	0.111858	Guangdong (province)	Shenzhen (city)	2
8	BLL	2014	H61	Hotels	6.74028e+08	7.7664e+06	1.03269	3.15503	3.25816	863.535	21.8326	97.6237	11.2084	3.63771e+09	5.39696	0.185289	0	0.02892	0.011522	0.03309	0.025296	0.01298	1.9493e+07	0.013995	0.033533	0.010061	3.13023	3.01431	2.43647	0.112276	1.12648	0.126476	Guangdong (province)	Shenzhen (city)	2
8	SZGT	2015	C37	Railway, shipbuilding, aerospace and other transportation equipment manufacturing	3.58935e+09	1.89909e+08	1.02581	1.25128	1.28358	149.456	21.9162	0	9.76015	1.03638e+10	2.88737	0.346336	0	0.066684	0.052909	0.114883	0.443639	0.065304	2.39353e+08	0.063778	0.134587	0.215406	2.61747	2.12832	0.656561	0.189809	1.23428	0.234277	Beijing (city)	Beijing (city)	2
8	SZGT	2016	C37	Railway, shipbuilding, aerospace and other transportation equipment manufacturing	8.19266e+09	5.30542e+08	1.00204	1.09624	1.09848	49.3469	13.9555	0	4.2415	1.88427e+10	2.29995	0.434793	0.001073	0.078628	0.064758	0.120158	2.90182	0.085953	6.44172e+08	0.079899	0.140283	0.324022	2.24524	1.94858	0.540168	0.246583	1.32729	0.327286	Beijing (city)	Beijing (city)	1
8	SZGT	2017	C37	Railway, shipbuilding, aerospace and other transportation equipment manufacturing	1.06783e+10	8.8961e+08	1.01998	1.05474	1.07581	27.7162	10.578	0	3.4307	2.31352e+10	2.16656	0.461561	0.005714	0.097342	0.08331	0.137245	3.62968	0.12378	1.03945e+09	0.108168	0.154275	4.4819	1.89028	1.68609	0.277907	0.326949	1.48577	0.485771	Beijing (city)	Beijing (city)	1
8	SZGT	2018	C37	Railway, shipbuilding, aerospace and other transportation equipment manufacturing	1.04664e+10	3.4189e+08	1.13264	1.13926	1.29037	31.6397	4.21743	0	1.46084	1.36943e+10	1.30841	0.764284	0.002571	0.047081	0.032666	0.060698	1.11061	0.046171	4.92768e+08	0.045169	0.065947	0.049403	2.03244	1.78246	0.364335	0.29251	1.41345	0.413447	Beijing (city)	Beijing (city)	1
8	SZGT	2019	C37	Railway, shipbuilding, aerospace and other transportation equipment manufacturing	1.20445e+10	4.57417e+08	1.17319	1.14667	1.34526	22.068	3.13473	1897.68	1.33232	1.44238e+10	1.19754	0.835044	0.002755	0.053248	0.037977	0.069116	1.03062	0.060373	6.41351e+08	0.054076	0.082029	0.564429	1.6132	1.40476	0.288119	0.370962	1.58973	0.589728	Beijing (city)	Beijing (city)	1
8	SZGT	2020	C37	Railway, shipbuilding, aerospace and other transportation equipment manufacturing	1.28283e+10	-8.91971e+08				0	3.68352	13.5821	1.05918	1.32066e+10	1.02948	0.97136	0	-0.057642	-0.069531	-0.144384	-1.97991	-0.133757	-7.39447e+08	-0.068749	-0.091375	-0.005658	1.34724	1.11098	0.156191	0.480167	1.92369	0.923695	Beijing (city)	Beijing (city)	1
8	SZGT	2021	C37	Railway, shipbuilding, aerospace and other transportation equipment manufacturing	1.23795e+10	-1.37878e+09				0	3.69131	17.8205	1.53211	1.51302e+10	1.2222	0.818197	0	-0.093872	-0.111377	-0.225679	-3.34121	-0.258387	-1.16208e+09	-0.117612	-0.154082	0.054197	1.10313	0.901543	0.177488	0.568954	2.31994	1.31994	Beijing (city)	Beijing (city)	1
8	SZGT	2022	C37	Railway, shipbuilding, aerospace and other transportation equipment manufacturing	1.12481e+10	-8.47261e+08				0	3.60744	11.1557	1.42759	1.31043e+10	1.16502	0.85835	0	-0.063981	-0.075325	-0.167495	-1.94443	-0.189114	-7.19658e+08	-0.07887	-0.117926	0.048066	0.858905	0.679782	0.085207	0.601696	2.51065	1.51065	Beijing (city)	Beijing (city)	1
9	SBAA	2000	S90	Composite Industries	4.66423e+09	5.30135e+07	2.5929	1.21739	3.15656	128.773	10.7085	48.3555	4.88795	7.94743e+09	1.70391	0.586885	0	0.033275	0.011366	0.014678	0.138761	0.037958	1.55201e+08	0.046079	0.10302	0.15306	1.15149	0.321733	0.050178	0.700563	3.3396	2.3396	Guangdong (province)	Shenzhen (city)
9	SBAA	2001	S90	Composite Industries	4.04621e+09	5.73519e+07	3.13884	1.17902	3.70077	81.7511	5.51978	19.4659	3.60561	6.09483e+09	1.50631	0.663875	0	0.054004	0.014174	0.018977	0.1314	0.044105	2.18511e+08	0.072707	0.161466	0.374083	1.11729	0.273125	0.087909	0.678623	3.11161	2.11161	Guangdong (province)	Shenzhen (city)
9	SBAA	2002	S90	Composite Industries	4.11044e+09	3.46029e+07	2.67093	1.31767	3.51941	138.822	4.71616	48.3116	3.78322	6.24715e+09	1.51983	0.65797	0	0.027131	0.008418	0.010569	0.075276	0.027252	1.34445e+08	0.040393	0.085482	0.154936	1.43797	0.375004	0.124946	0.691098	3.23727	2.23727	Guangdong (province)	Shenzhen (city)
9	SBAA	2003	S90	Composite Industries	4.26121e+09	3.76439e+07	2.35661	1.40087	3.3013	114.872	3.36902	64.8739	3.30011	6.08351e+09	1.42765	0.700452	0	0.023692	0.008834	0.010778	0.083513	0.028729	1.36814e+08	0.037718	0.072713	0.123176	1.4979	0.361658	0.110252	0.692499	3.25202	2.25202	Guangdong (province)	Shenzhen (city)	1
9	SBAA	2004	S90	Composite Industries	4.96988e+09	5.47463e+07	2.24122	1.29903	2.91142	60.072	2.13011	22.5813	1.96479	5.94629e+09	1.19647	0.835795	0	0.03085	0.011016	0.014718	0.063361	0.032707	1.74154e+08	0.041156	0.085261	0.186165	1.32173	0.441601	0.209095	0.663205	2.96917	1.96917	Guangdong (province)	Shenzhen (city)	1
9	SBAA	2005	S90	Composite Industries	4.88813e+09	1.13998e+08	1.57651	1.14838	1.81045	19.4288	1.07786	4.36262	1.29395	5.19235e+09	1.06224	0.94141	0	0.049337	0.023321	0.031953	0.133403	0.066599	2.60043e+08	0.059279	0.11878	0.314682	1.3386	0.518903	0.148852	0.649825	2.85572	1.85572	Guangdong (province)	Shenzhen (city)	2
9	S SBAA	2006	S90	Composite Industries	5.51102e+09	1.56697e+08	1.55841	1.25242	1.95179	25.8829	1.62792	14.7645	2.08138	6.78509e+09	1.23118	0.812226	0	0.064666	0.028433	0.037665	0.185243	0.080415	3.2687e+08	0.073863	0.134989	0.703411	1.43904	0.577464	0.261975	0.646419	2.82821	1.82821	Guangdong (province)	Shenzhen (city)	1,2
9	S SBAA	2007	S90	Composite Industries	5.8393e+09	3.31561e+08	1.28861	1.1378	1.46619	45.9796	7.82404	0	6.38769	1.36139e+10	2.33143	0.428921	0	0.085904	0.056781	0.081939	0.395514	0.138924	5.01618e+08	0.107437	0.160128	0.823258	1.77828	0.839576	0.330242	0.591281	2.44667	1.44667	Guangdong (province)	Shenzhen (city)	1,2
9	ZGBA	2008	S90	Composite Industries	6.08379e+09	2.71545e+08	1.1917	1.1458	1.36545	15.2257	1.4295	9.88871	1.65752	7.26162e+09	1.1936	0.837801	0.005528	0.071074	0.044634	0.063246	0.302999	0.108864	4.32398e+08	0.079494	0.122057	0.000502	1.67555	0.76516	0.234951	0.589999	2.43902	1.43902	Guangdong (province)	Shenzhen (city)	1,2
9	ZGBA	2009	S90	Composite Industries	7.50201e+09	4.08594e+08	1.23058	1.12246	1.38128	29.3113	3.6632	18.8529	4.01206	1.56473e+10	2.08575	0.479443	0.002869	0.083734	0.054465	0.079979	0.451794	0.136878	6.28174e+08	0.095426	0.153348	0.292257	1.80484	1.05328	0.545606	0.602092	2.51314	1.51314	Guangdong (province)	Shenzhen (city)	2
9	ZGBA	2010	S90	Composite Industries	1.00246e+10	4.41594e+08	1.19529	1.15074	1.37546	41.4224	5.6864	0	4.92534	2.43621e+10	2.43022	0.411486	0.001073	0.066478	0.044051	0.061198	0.513375	0.118905	6.66415e+08	0.072166	0.119439	0.181294	2.04011	0.858641	0.453934	0.62953	2.69927	1.69927	Guangdong (province)	Shenzhen (city)	2
9	ZGBA	2011	S90	Composite Industries	1.17856e+10	3.80435e+08	1.24776	1.1615	1.44928	31.2515	2.92458	0	2.88556	1.9474e+10	1.65235	0.605198	0	0.055038	0.03228	0.043365	0.384986	0.092334	6.48653e+08	0.057329	0.09611	0.253308	1.83717	0.663871	0.241583	0.650402	2.86043	1.86043	Guangdong (province)	Shenzhen (city)	2
9	ZGBA	2012	S90	Conglomerates	1.31713e+10	3.07301e+08	1.61919	1.20049	1.94383	31.2352	2.38499	27.3678	2.04515	1.80259e+10	1.36857	0.730691	0.00267	0.050654	0.023331	0.031925	0.26231	0.065476	6.67176e+08	0.054188	0.098509	0.239118	1.45045	0.612086	0.277864	0.643669	2.80638	1.80638	Guangdong (province)	Shenzhen (city)	2
9	ZGBA	2013	S90	Conglomerates	1.36118e+10	4.44151e+08	1.42282	1.20948	1.72088	26.6885	2.85287	147.399	2.346	2.03425e+10	1.49447	0.669132	0.001958	0.05271	0.03263	0.047196	0.281032	0.087903	7.17481e+08	0.061282	0.11109	0.433435	1.30167	0.517528	0.203686	0.628798	2.69395	1.69395	Guangdong (province)	Shenzhen (city)	2
9	ZGBA	2014	S90	Conglomerates	1.47255e+10	4.72549e+08	1.31605	1.23717	1.62818	41.2504	4.52114	41.0691	3.56741	2.86091e+10	1.94283	0.514714	0.001467	0.052594	0.032091	0.046569	0.285592	0.086482	7.74474e+08	0.056536	0.103561	0.371036	1.64976	0.651745	0.310997	0.628934	2.69494	1.69494	Guangdong (province)	Shenzhen (city)	2
9	ZGBA	2015	S90	Conglomerates	1.81139e+10	9.65898e+08	1.20162	1.15005	1.38192	29.6038	5.84167	2271.84	4.36315	3.87365e+10	2.13849	0.46762	0.003898	0.079132	0.053324	0.077059	0.428819	0.147385	1.47191e+09	0.081293	0.159586	0.74731	1.5208	0.767047	0.440357	0.638202	2.76397	1.76397	Guangdong (province)	Shenzhen (city)	2
9	ZGBA	2016	S90	Conglomerates	2.16229e+10	4.19482e+08	1.67684	1.32412	2.22033	53.0826	3.45271	0	2.7373	3.55629e+10	1.64468	0.608019	0.001931	0.042011	0.0194	0.02975	0.140367	0.051567	9.08392e+08	0.041349	0.084418	0.165008	1.41374	0.632769	0.183657	0.623791	2.6581	1.6581	Guangdong (province)	Shenzhen (city)	2
9	ZGBA	2017	S90	Conglomerates	2.71095e+10	3.23247e+08	2.19461	1.52034	3.33655	48.0739	2.19774	39.7531	1.56243	3.26266e+10	1.20351	0.830901	0.002766	0.03072	0.011924	0.017746	0.087014	0.032501	8.32799e+08	0.033488	0.06021	0.122377	1.64165	0.826643	0.335052	0.633121	2.72569	1.72569	Guangdong (province)	Shenzhen (city)	2
9	ZGBA	2018	S90	Conglomerates	2.98498e+10	6.65071e+08	1.4296	1.33834	1.91329	13.9289	0.787187	3.40221	0.88643	2.86793e+10	0.960785	1.04082	0.00464	0.049564	0.022281	0.033031	0.158952	0.06364	1.47947e+09	0.048648	0.089647	0.244264	1.56606	0.822524	0.354629	0.649896	2.85629	1.85629	Guangdong (province)	Shenzhen (city)	2
9	ZGBA	2019	S90	Conglomerates	3.02098e+10	7.11856e+08	1.41813	1.33393	1.89169	22.4277	1.32996	11.9347	1.49103	3.53954e+10	1.17165	0.853494	0.003231	0.054655	0.023564	0.036143	0.152651	0.066481	1.65111e+09	0.048541	0.094636	0.067176	1.60016	0.856968	0.42576	0.645559	2.82134	1.82134	Guangdong (province)	Shenzhen (city)	1,2
9	ZGBA	2020	S90	Conglomerates	3.18566e+10	1.06779e+09	1.35834	1.29143	1.7542	18.1885	1.8213	29.6447	1.46628	3.79661e+10	1.19178	0.83908	0.003984	0.060676	0.033519	0.050444	0.232142	0.080616	1.93292e+09	0.05936	0.101245	0.241394	1.83201	1.09341	0.553563	0.584217	2.4051	1.4051	Guangdong (province)	Shenzhen (city)	0
9	ZGBA	2021	S90	Conglomerates	3.70732e+10	1.75913e+09	1.19531	1.22937	1.46948	21.1571	2.11391	0	2.37681	5.84002e+10	1.57527	0.634813	0.002426	0.069593	0.04745	0.073667	0.356931	0.112341	2.58003e+09	0.070209	0.12301	0.541404	1.54789	0.890547	0.396345	0.577624	2.36756	1.36756	Guangdong (province)	Shenzhen (city)	0
9	ZGBA	2022	S90	Conglomerates	5.22933e+10	2.46801e+09	1.15787	1.22627	1.41986	12.6347	0.97346	107.35	1.65491	6.45005e+10	1.23344	0.810742	0.002895	0.063532	0.047196	0.070543	0.313476	0.130981	3.32228e+09	0.067597	0.133566	0.385168	1.44619	0.942132	0.324564	0.639676	2.77528	1.77528	Guangdong (province)	Shenzhen (city)	0
10	ST SHX	2000	F52	Commodity brokerage and agencies	3.51782e+08	2.1423e+07	1.39777	1.19345	1.66816	93.8115	3.76858	0	12.0381	9.72248e+08	2.76378	0.361823	0	0.09376	0.060899	0.082378	0.459753	0.128322	3.29829e+07	0.098021	0.211603	-0.059535	1.39228	1.0613	0.241449	0.525425	2.10715	1.10715	Guangdong (province)	Shenzhen (city)
10	SHX	2001	F52	Commodity brokerage and agencies	2.94234e+08	3.03477e+06	3.08648	1.20295	3.71289	491.71	9.01467	52.9196	9.00782	9.05952e+08	3.07902	0.324779	0	0.040087	0.010314	0.01542	0.136213	0.018319	1.17951e+07	0.037052	0.067082	0.122824	1.84831	1.34186	0.345756	0.436982	1.77614	0.776141	Guangdong (province)	Shenzhen (city)
10	SHX	2002	F52	Commodity brokerage and agencies	6.49944e+08	3.28462e+07	1.14152	1.13159	1.29172	35.0018	5.57875	20.248	3.70639	1.03706e+09	1.59561	0.626721	0	0.070612	0.050537	0.076198	0.322746	0.105891	4.58939e+07	0.075126	0.155101	0.011042	1.75295	1.40196	0.473964	0.522747	2.09532	1.09533	Guangdong (province)	Shenzhen (city)
10	SHX	2003	F52	Commodity brokerage and agencies	8.66781e+08	3.76958e+07	1.16324	1.26773	1.47468	20.8266	3.38605	0	2.27641	1.06977e+09	1.23419	0.810251	0	0.058838	0.043489	0.056804	0.385928	0.109303	5.1e+07	0.062043	0.124454	0.24135	1.47065	1.27602	0.459646	0.602121	2.51333	1.51333	Guangdong (province)	Shenzhen (city)	2
10	SHX	2004	F52	Commodity brokerage and agencies	8.62143e+08	1.02831e+07	1.62	1.37636	2.22972	63.4785	2.65688	2.83905	1.8863	1.00357e+09	1.16405	0.859073	0	0.032653	0.011927	0.017361	0.117173	0.029716	2.81512e+07	0.033904	0.064892	-0.010076	1.44448	1.17268	0.431922	0.598615	2.49138	1.49137	Guangdong (province)	Shenzhen (city)	2
10	SHX	2005	F52	Commodity brokerage and agencies	3.53452e+08	-8.26641e+07				0	2.26388	34.3635	5.61899	5.10607e+08	1.44463	0.692219	0	-0.249959	-0.233876	-0.426882	-1.85822	-1.12036	-7.31459e+07	-0.308107	-0.253024	0.071415	0.851684	0.665786	0.140812	0.791249	4.79039	3.79039	Guangdong (province)	Shenzhen (city)	2
10	S*ST HX	2006	F52	Commodity brokerage and agencies	2.44019e+08	1.15388e+07	1.53598	1.14535	1.75924	68.4197	8.00384	0	9.13287	5.68211e+08	2.32855	0.429452	0	0.089584	0.047287	0.066605	0.299683	0.133483	2.18601e+07	0.16574	0.186343	1.88022	1.27873	0.93823	0.076403	0.645749	2.82285	1.82285	Guangdong (province)	Shenzhen (city)	2
10	SST HX	2007	F52	Commodity brokerage and agencies	2.8595e+08	-2.40663e+07												-0.071661	-0.084163	-0.193322	-0.618962	-0.180015	-2.04915e+07	-0.126807	-0.155123	1.7e-05	1.14732	0.86147	0.102846	0.532469	2.13889	1.13889	Guangdong (province)	Shenzhen (city)	2
10	SST HX	2008	F52	Commodity brokerage and agencies	2.02107e+08	1.83458e+07	1.03247	1.16335	1.20112	41.3505	6.3104	0	10.6125	5.1896e+08	2.56776	0.389445	0	0.110273	0.090773	0.11932	0.545353	0.256648	2.22869e+07	0.230184	0.175355	2.59684	1.22648	0.772314	0.045935	0.646314	2.82736	1.82736	Guangdong (province)	Shenzhen (city)	2
10	SST HX	2009	F52	Commodity brokerage and agencies	2.31855e+08	9.63035e+06	1.07956	1.28983	1.39244	181.055	11.8733	152.276	20.812	9.97257e+08	4.30121	0.232493	0	0.062008	0.041536	0.052503	0.28722	0.114948	1.43768e+07	0.101976	0.171948	0.45354	1.2974	0.793556	0.173496	0.638654	2.76743	1.76743	Guangdong (province)	Shenzhen (city)	2
10	SST HX	2010	C35	Manufacture of machinery for petrochemical and other related industries	2.12201e+08	3.83247e+06	1.18012	1.86791	2.20436									0.026238	0.018061	0.023195	0.125681	0.044862	5.56777e+06	0.045025	0.061978	-0.408197	1.34325	0.785003	0.15447	0.59742	2.48398	1.48398	Guangdong (province)	Beijing (city)	2
10	SST HX	2011	C35	Manufacture of machinery for petrochemical and other related industries	2.38258e+08	8.3745e+06	1.12182	1.28461	1.4411									0.05446	0.035149	0.046623	0.214169	0.08931	1.29755e+07	0.087848	0.141221	0.005841	1.25006	0.770329	0.070558	0.60644	2.54091	1.54091	Beijing (city)	Beijing (city)	2
10	SST HX	2012	C35	Special Equipment Manufacturing	2.3978e+08	3.59339e+06	1.38948	1.91097	2.65526	765.079	14.6105	0	28.8254	1.46354e+09	6.1037	0.163835	0	0.030173	0.014986	0.019296	0.100279	0.037676	7.23498e+06	0.046956	0.076164	0.148331	1.28994	0.787517	0.09767	0.602239	2.51407	1.51407	Beijing (city)	Beijing (city)	2
10	SHX	2013	C35	Special Equipment Manufacturing	1.02779e+09	3.81076e+06	0.639963	2.04202	1.30681	1183.62	12.4467	1063.99	6.83735	2.80351e+09	2.7277	0.366609	0	0.00592	0.003708	0.00397	0.087262	0.005777	6.08435e+06	0.000558	0.014322	0	2.62331	1.84746	1.24429	0.358152	1.558	0.558	Beijing (city)	Beijing (city)	2
10	SHX	2014	C35	Special Equipment Manufacturing	8.04218e+08	-7.53183e+07				0	18.8959	0	7.8894	3.11864e+09	3.87786	0.257874	0	-0.104381	-0.093654	-0.108224	-1.56553	-0.136548	-8.39454e+07	-0.138054	-0.132345	0	3.5229	2.82808	1.90273	0.314128	1.458	0.457999	Beijing (city)	Beijing (city)	2
10	SHX	2015	E48	Civil Engineering Construction	5.16218e+09	1.99741e+07	1.7183	1.11587	1.91739	414.563	8.64917	0	3.81538	8.20241e+09	1.58894	0.629349	0	0.01532	0.003869	0.0058	0.349072	0.009203	7.90837e+07	0.013082	0.044977	1.25708	1.52898	0.89071	0.486421	0.579577	2.37855	1.37855	Beijing (city)	Beijing (city)	2
10	MLST	2016	E48	Civil Engineering Construction	4.85329e+09	3.89353e+07	2.34407	1.10384	2.58747	161.927	5.98434	0	2.85331	6.89085e+09	1.41983	0.704309	0	0.033187	0.008022	0.012845	0.558128	0.017621	1.61067e+08	0.034961	0.05749	0	1.39522	0.566797	0.061711	0.544721	2.19645	1.19646	Guangdong (province)	Shenzhen (city)	2
10	MLST	2017	E48	Civil Engineering Construction	3.10515e+09	-1.05001e+09				0	5.86317	7.87647	3.76706	5.18403e+09	1.66949	0.598985	0	-0.321169	-0.33815	-0.372482	-16.7213	-0.890139	-9.97278e+08	-0.492714	-0.502271	3.80396	1.54261	0.509508	0.091221	0.620116	2.63238	1.63238	Guangdong (province)	Shenzhen (city)	2
10	MLST	2018	E48	Civil Engineering Construction	3.27328e+09	-7.26513e+08				0	7.73783	0	4.52383	4.59926e+09	1.40509	0.711696	0	-0.201415	-0.221953	-0.277449	-10.2282	-1.22969	-6.59287e+08	-0.728465	-0.678397	0.136585	1.00428	0.531122	0.022758	0.819505	5.54032	4.54032	Guangdong (province)	Shenzhen (city)	2
10	*ST ML	2019	E48	Civil Engineering Construction	4.29166e+09	1.26128e+08	1.46482	1.05563	1.5463	22.1007	1.47248	92.3919	3.69828	5.58699e+09	1.30182	0.768153	0	0.066984	0.029389	0.035307	2.86056	0.167338	2.87471e+08	0.216933	0.401431	0	1.01334	0.580411	0.022637	0.824373	5.69389	4.69389	Guangdong (province)	Shenzhen (city)	2
10	MLST	2020	E48	Civil Engineering Construction	3.54173e+09	7.63544e+07	1.68051	1.06614	1.79165	41.9836	2.27585	0	3.92715	5.06353e+09	1.42968	0.699459	0	0.055413	0.021558	0.026813	3.34538	0.09354	1.96258e+08	0.188005	0.247065	0	1.04717	0.972139	0.024485	0.769527	4.3389	3.3389	Guangdong (province)	Shenzhen (city)	2
10	MLST	2021	E48	Civil Engineering Construction	4.58749e+09	3.92471e+07	2.1633	1.06656	2.30728	78.7536	1.75926	0	3.60072	6.00936e+09	1.30994	0.763391	0	0.029192	0.008555	0.010637	2.13109	0.045721	1.33917e+08	0.102956	0.145839	0	1.03257	0.983494	0.006045	0.812883	5.34424	4.34424	Guangdong (province)	Shenzhen (city)	2
10	MLST	2022	E48	Civil Engineering Construction	3.62268e+09	-6.86578e+08				0	6.47594	0	4.42881	5.13868e+09	1.41848	0.704982	0	-0.160007	-0.189522	-0.248513	-49.5749	-0.765906	-5.79655e+08	-0.469728	-0.585904	0	1.03936	0.996781	0.002687	0.752552	4.04125	3.04125	Guangdong (province)	Shenzhen (city)	2
11	SWYA	2000	S90	Composite Industries	2.66729e+09	5.26285e+07	1.89184	1.20477	2.27922	112.728	9.01461	15.9558	19.7788	3.72354e+09	1.396	0.716331	0	0.04338	0.019731	0.024736	0.240919	0.175456	1.15707e+08	0.076113	0.317861	-0.004982	0.938168	0.304414	0.126708	0.887544	8.89236	7.89236	Guangdong (province)	Shenzhen (city)
11	ST SWY	2001	S90	Composite Industries	2.44863e+09	8.83973e+07	1.4924	1.51171	2.25608	51.117	4.4229	33.8312	14.6024	3.43771e+09	1.40393	0.712286	0	0.064464	0.036101	0.044616	0.445507	0.285666	1.57849e+08	0.100151	0.419573	-0.073613	0.976205	0.316149	0.144904	0.873626	7.91304	6.91304	Guangdong (province)	Shenzhen (city)
11	ST SWY	2002	S90	Composite Industries	2.60798e+09	3.46222e+07	2.02766	1.35773	2.75301	84.6606	3.75168	0	8.67446	3.18968e+09	1.22305	0.81763	0	0.034605	0.013275	0.016356	0.120296	0.102462	9.02491e+07	0.054344	0.163779	-0.148924	1.1047	0.341919	0.13283	0.870435	7.71811	6.71811	Guangdong (province)	Shenzhen (city)
11	STSWYA	2003	S90	Composite Industries	2.43723e+09	7.70018e+07	1.24009	1.22331	1.51701	28.4966	2.03274	11.6948	4.62712	2.84124e+09	1.16577	0.857804	0	0.06191	0.031594	0.039385	0.265364	0.162375	1.50889e+08	0.067237	0.209065	-0.137184	1.15994	0.316075	0.158185	0.805425	5.13942	4.13942	Guangdong (province)	Shenzhen (city)	1
11	ST SWY	2004	S90	Composite Industries	2.30294e+09	9.045e+07	1.32089	1.15846	1.53019	22.7622	1.55233	7.86673	3.63028	2.62098e+09	1.1381	0.878656	0	0.072361	0.039276	0.049094	0.325474	0.159488	1.66643e+08	0.094063	0.210448	-0.038824	1.25252	0.313249	0.163319	0.753737	4.06069	3.06069	Guangdong (province)	Shenzhen (city)	1
11	SWYA	2005	S90	Composite Industries	1.79254e+09	8.29027e+07	1.3316	1.18793	1.58184	34.1146	2.93539	12.8064	4.34933	2.23323e+09	1.24585	0.802666	0	0.073521	0.046249	0.05958	0.33474	0.127492	1.31788e+08	0.090369	0.159713	0.169016	1.42831	0.440509	0.245708	0.637241	2.75665	1.75665	Guangdong (province)	Shenzhen (city)	1
11	S SWYA	2006	S90	Composite Industries	1.64392e+09	-4.60542e+07				0	9.89988	0	5.28883	2.1835e+09	1.32822	0.752885	0	-0.018186	-0.028015	-0.037083	-0.183171	-0.078871	-2.98971e+07	-0.024672	-0.036036	0.109959	1.54085	0.372515	0.112477	0.644801	2.81532	1.81532	Guangdong (province)	Shenzhen (city)	1
11	S SWYA	2007	S90	Composite Industries	1.88526e+09	-2.73812e+07				0	20.5991	0	12.1026	3.19373e+09	1.69406	0.590299	0	-0.001401	-0.014524	-0.019117	-0.243136	-0.048312	-2.64184e+06	-0.000669	-0.002993	0.382148	1.48298	0.474237	0.250735	0.699376	3.32642	2.32642	Guangdong (province)	Shenzhen (city)	1
11	S*ST WY	2008	S90	Composite Industries	2.11085e+09	9.83394e+06	1.74665	1.68633	2.94543	214.319	3.38046	0	3.68798	2.3924e+09	1.13338	0.882314	0	0.024775	0.004659	0.006279	0.094544	0.017208	5.22956e+07	0.020519	0.051799	0.445937	1.54901	0.407976	0.26872	0.729266	3.69367	2.69367	Guangdong (province)	Shenzhen (city)	1
11	SWYA	2009	S90	Composite Industries	2.83442e+09	9.69343e+07	1.12611	1.24497	1.40197	65.7251	7.53639	8.38677	9.61946	4.42043e+09	1.55956	0.641209	7e-06	0.050575	0.034199	0.043009	1.25912	0.146359	1.43352e+08	0.074784	0.129695	0.029797	1.30765	0.579106	0.481596	0.766335	4.27963	3.27963	Guangdong (province)	Shenzhen (city)	1
11	SWYA	2010	K70	Real estate development and operation	2.91328e+09	1.74999e+08	0.98642	1.17056	1.15466	23.2604	4.09851	0	4.65179	3.825e+09	1.31295	0.761642	0	0.070143	0.060069	0.077219	2.24033	0.199987	2.04346e+08	0.118732	0.177684	0.039586	1.31451	0.400267	0.309981	0.699635	3.32928	2.32928	Guangdong (province)	Shenzhen (city)	1
11	SWYA	2011	K70	Real estate development and operation	3.49961e+09	2.57461e+08	1.0357	1.10011	1.13938	14.2825	2.61059	0	3.25097	4.18324e+09	1.19535	0.836578	0	0.100475	0.073569	0.091066	3.96024	0.227619	3.51623e+08	0.129606	0.287111	0.003807	1.26244	0.451986	0.207092	0.676791	3.09397	2.09397	Guangdong (province)	Shenzhen (city)	1
11	SWYA	2012	K70	Real Estate	3.95071e+09	3.74822e+08	0.996911	1.08411	1.08076	11.4323	2.3022	5.31837	2.84909	4.75326e+09	1.20314	0.831157	0	0.1229	0.094875	0.117497	4.75535	0.249214	4.85544e+08	0.182375	0.325677	0.037339	1.39999	0.390319	0.350089	0.619304	2.62677	1.62677	Guangdong (province)	Shenzhen (city)	1
11	SWYA	2013	K70	Real Estate	3.87325e+09	3.00841e+08	0.985022	1.099	1.08254	15.472	2.87458	42.1519	2.58066	4.85783e+09	1.2542	0.797321	0.03041	0.107558	0.077671	0.095669	3.99517	0.166796	4.166e+08	0.121394	0.223312	0.065865	1.7333	0.575013	0.538616	0.534334	2.14746	1.14746	Guangdong (province)	Shenzhen (city)	1
11	SWYA	2014	K70	Real Estate	3.88329e+09	4.17499e+08	0.97707	1.07648	1.0518	14.2464	4.68908	0	2.8663	5.14108e+09	1.3239	0.755345	0.020942	0.139332	0.107512	0.13081	6.51637	0.201194	5.41067e+08	0.162281	0.243113	4.17705	2.13654	0.581171	0.541533	0.465632	1.87137	0.87137	Guangdong (province)	Shenzhen (city)	1
11	SWYA	2015	K70	Real Estate	4.37976e+09	1.5682e+08	0.965273	1.18899	1.1477	55.1819	8.03181	27.9358	4.11926	6.5418e+09	1.49364	0.669504	0.00551	0.047691	0.035806	0.042785	1.82498	0.074649	2.08877e+08	0.059495	0.087584	0.157842	1.83314	0.59963	0.466797	0.520347	2.08484	1.08484	Guangdong (province)	Shenzhen (city)	1
11	SWYA	2016	K70	Real Estate	6.65436e+09	3.54857e+08	0.954383	1.08941	1.03972	31.4568	5.42087	4.9567	4.62933	9.4591e+09	1.42149	0.703487	0.00961	0.07045	0.053327	0.063052	4.79978	0.147164	4.688e+08	0.13044	0.190221	0.041023	1.37079	0.741017	0.695953	0.637636	2.75966	1.75966	Guangdong (province)	Shenzhen (city)	1
11	SWYA	2017	K70	Real Estate	5.39333e+09	6.22963e+08	0.970478	1.0569	1.0257	16.0627	3.44494	0	3.42388	7.65172e+09	1.41874	0.704853	0.017868	0.148765	0.115506	0.138257	21.2275	0.213157	8.0234e+08	0.201053	0.290398	2.52528	1.86483	1.09889	1.02003	0.458117	1.84542	0.845416	Guangdong (province)	Shenzhen (city)	1
11	SWYA	2018	K70	Real Estate	5.8202e+09	5.92662e+08	0.92594	1.03939	0.962413	9.23138	1.9629	4.86927	1.63746	6.3552e+09	1.09192	0.915818	0.03268	0.123689	0.101828	0.12577	18.1728	0.17738	7.19896e+08	0.157602	0.225947	0.043306	1.94315	1.45584	1.39201	0.425931	1.74195	0.74195	Guangdong (province)	Shenzhen (city)	1
11	SWYA	2019	K70	Real Estate	1.07725e+10	7.4213e+08	1.13407	1.04524	1.18538	7.55685	1.41561	5.96747	1.71684	1.27834e+10	1.18667	0.842691	0.038257	0.105785	0.068891	0.078463	7.93232	0.22719	1.13957e+09	0.157262	0.23943	0.112628	1.81868	0.873894	0.631715	0.696768	3.2978	2.2978	Guangdong (province)	Shenzhen (city)	1
11	SWYA	2020	K70	Real Estate	1.22074e+10	7.31338e+08	1.10759	1.04309	1.15531	9.91753	1.76716	18.8148	1.91823	1.51493e+10	1.241	0.805802	0.033689	0.093826	0.05991	0.069026	6.29195	0.193418	1.14537e+09	0.112095	0.17551	0.013872	2.24126	1.11747	0.881727	0.690259	3.2285	2.2285	Guangdong (province)	Shenzhen (city)	1
11	SWYA	2021	K70	Real Estate	1.45819e+10	9.86759e+08	1.00431	1.04351	1.04801	7.04237	1.54701	0	1.53365	1.65417e+10	1.1344	0.881525	0.058319	0.090503	0.06767	0.078818	9.12302	0.217775	1.3197e+09	0.119026	0.167752	0.092343	1.97843	0.536583	0.284254	0.689266	3.21819	2.21819	Guangdong (province)	Shenzhen (city)	1
11	SWYA	2022	K70	Real Estate	1.58003e+10	5.29341e+08	1.06736	1.12181	1.19738	13.0491	1.8625	65.639	1.54569	1.78026e+10	1.12673	0.887525	0.031148	0.050714	0.033502	0.038582	6.39724	0.118452	8.01304e+08	0.068117	0.096156	0.024834	1.82791	0.365649	0.201139	0.717169	3.53568	2.53568	Guangdong (province)	Shenzhen (city)	1
12	SNBA	2000	C30	Manufacture of glass and glass products	2.82484e+09	1.71535e+08	1.22827	1.57815	1.93839	100.519	15.4443	53.3345	9.12243	5.39171e+09	1.90868	0.523923	0.003769	0.077389	0.060724	0.188425	0.100037	0.090753	2.18542e+08	0.087731	0.118032	-0.090437	0.974061	0.482663	0.257168	0.330891	1.49452	0.494524	Guangdong (province)	Shenzhen (city)
12	NBKK	2001	C30	Manufacture of glass and glass products	2698960790	152268602	1.18218	1.63503	1.93289	54.1514	7.92082	22.6166	4.38408	4.48051e+09	1.66009	0.602377	0.008539	0.068216	0.056417	0.196263	0.092262	0.08096	184112990	0.077851	0.098928	0.044846	0.948269	0.466909	0.245373	0.30314	1.43501	0.435009	Guangdong (province)	Shenzhen (city)
12	NBKK	2002	C30	Manufacture of glass and glass products	2985326851	177016177	1.09242	1.55627	1.7001	34.0751	5.71522	18.4924	3.04046	3.86677e+09	1.29526	0.772047	0.013468	0.0696	0.059295	0.238345	0.104696	0.089228	207779166	0.074402	0.106139	-49.7486	0.780948	0.393419	0.18913	0.335463	1.50481	0.504807	Guangdong (province)	Shenzhen (city)
12	NBA	2003	C30	Manufacture of glass and glass products	3516065351	217208388	1.08774	1.52389	1.6576	22.9078	3.74169	11.6912	2.25855	4.40629e+09	1.25319	0.797965	0.019592	0.07266	0.061776	0.274984	0.105214	0.098593	255478867	0.074371	0.11345	1.10482	0.687998	0.3826	0.186271	0.373424	1.59597	0.595975	Guangdong (province)	Shenzhen (city)	4
12	NBA	2004	C30	Manufacture of glass and glass products	4740610244	368874172	1.06812	1.39146	1.48625	16.0584	3.14754	10.2889	2.41071	5.70217e+09	1.20284	0.831369	0.022857	0.09	0.077812	0.378369	0.128183	0.150121	426655416	0.092212	0.158393	0.508633	0.566389	0.391489	0.178618	0.481675	1.92929	0.929292	Guangdong (province)	Shenzhen (city)	4
12	NBA	2005	C30	Manufacture of glass and glass products	5523323511	378687775	1.11214	1.53088	1.70255	12.3887	2.03797	5.07946	1.7275	5.84058e+09	1.05744	0.945681	0.035065	0.081686	0.068562	0.399989	0.100449	0.139442	451177401	0.084904	0.135706	0.447355	0.500048	0.335828	0.120299	0.508313	2.03381	1.03381	Guangdong (province)	Shenzhen (city)	4
12	NBA	2006	C30	Manufacture of glass and glass products	6772237421	413895852	1.19794	1.48118	1.77437	26.9877	3.78442	13.8472	3.79841	1.04278e+10	1.53979	0.649438	0.036818	0.078624	0.061117	0.32157	0.088549	0.140746	532463033	0.094708	0.144832	-0.058718	0.422087	0.316658	0.157561	0.565768	2.30291	1.30291	Guangdong (province)	Shenzhen (city)	4
12	NBA	2007	C30	Manufacture of glass and glass products	8452981947	567254967	1.10232	1.47409	1.62492	44.6071	6.04199	22.955	5.90432	1.78296e+10	2.10927	0.474099	0.006338	0.082738	0.067107	0.265845	0.109536	0.132363	699385198	0.084461	0.163392	0.584073	0.592882	0.50254	0.349988	0.493006	1.97241	0.972409	Guangdong (province)	Shenzhen (city)	4
12	NBA	2008	C30	Manufacture of glass and glass products	10376061066	500231812	1.15524	1.60892	1.85869	21.021	2.46067	10.207	2.18478	1.25866e+10	1.21305	0.824371	0.010588	0.055895	0.04821	0.277906	0.090239	0.103933	579971183	0.062997	0.106799	1.08541	0.411991	0.337444	0.090391	0.536142	2.15583	1.15583	Guangdong (province)	Shenzhen (city)	1
12	NBA	2009	C30	Manufacture of glass and glass products	10913350017	914609491	1.10671	1.40994	1.5604	26.2246	4.54344	14.3604	4.27463	2.08677e+10	1.91213	0.522978	0.016071	0.1003	0.083806	0.539993	0.113548	0.163001	1094611152	0.108045	0.173665	0.549424	0.392584	0.306523	0.147326	0.485852	1.94497	0.944967	Guangdong (province)	Shenzhen (city)	1
12	NBA	2010	C30	Manufacture of glass and glass products	12469619167	1596958348	1.05695	1.28578	1.359	25.6834	5.29643	17.333	6.06804	3.81938e+10	3.06295	0.326482	0.015949	0.15811	0.128068	0.771324	0.180838	0.236264	1971575213	0.156826	0.242377	0.825961	0.73944	0.568461	0.235793	0.457945	1.84483	0.844832	Guangdong (province)	Shenzhen (city)	1
12	NBA	2011	C30	Manufacture of glass and glass products	15281391077	1337516285	1.0881	1.34334	1.46169	14.0612	2.27393	11.1381	2.57422	2.29586e+10	1.50239	0.665608	0.017881	0.116631	0.087526	0.455616	0.141811	0.183073	1782287846	0.117674	0.174478	0.05359	0.649313	0.543207	0.140323	0.521906	2.09164	1.09164	Guangdong (province)	Shenzhen (city)	1
12	NBA	2012	C30	Non-metallic Mineral Products	14335809746	369806756	1.54282	1.89216	2.91926	46.2986	2.4479	9.92094	2.35568	2.11379e+10	1.47448	0.678205	0.017273	0.049351	0.025796	0.215143	0.039264	0.05088	707492950	0.048955	0.067234	0.651776	0.424369	0.333689	0.11054	0.493004	1.9724	0.972403	Guangdong (province)	Shenzhen (city)	1
12	NBA	2013	C30	Non-metallic Mineral Products	15078866777	1621214397	1.12669	1.33044	1.499	10.4201	2.18434	9.94382	2.01088	2.10569e+10	1.39645	0.716099	0.035012	0.140554	0.107516	0.697931	0.203161	0.192981	2119400589	0.143145	0.197642	1.03873	0.592974	0.496306	0.070571	0.442868	1.79491	0.794908	Guangdong (province)	Shenzhen (city)	1
12	NBA	2014	C30	Non-metallic Mineral Products	15284388305	854044732	1.25787	1.6458	2.0702	21.6028	2.61903	13.1197	2.16708	2.18344e+10	1.42854	0.700013	0.053431	0.073892	0.055877	0.561743	0.086695	0.100315	1129393923	0.079616	0.109031	0.366075	0.265377	0.197189	0.027376	0.442985	1.79529	0.795285	Guangdong (province)	Shenzhen (city)	1
12	NBA	2015	C30	Non-metallic Mineral Products	15657180160	547732667	1.43439	1.88917	2.70981	50.5826	3.72845	25.3522	3.62381	3.00339e+10	1.91822	0.521317	0.022472	0.058774	0.034983	0.233299	0.053701	0.071641	920240470	0.059571	0.09233	0.431069	0.447401	0.380623	0.109526	0.511696	2.0479	1.0479	Guangdong (province)	Shenzhen (city)	2
12	NBA	2016	C30	Non-metallic Mineral Products	17146815630	804226524	1.27802	1.75058	2.23728	29.2633	2.62248	10.5024	2.89504	2.79715e+10	1.63129	0.61301	0.008818	0.071263	0.046902	0.304013	0.070189	0.098931	1221929188	0.070127	0.1196	0	0.380342	0.311649	0.084047	0.525907	2.10929	1.10929	Guangdong (province)	Shenzhen (city)	2
12	NBA	2017	C30	Non-metallic Mineral Products	19535002368	828636035	1.31713	1.76389	2.32328	25.332	1.92943	8.52101	2.39088	2.73888e+10	1.40204	0.713248	0.005917	0.067175	0.042418	0.16789	0.071801	0.094382	1312268106	0.067722	0.117847	0	0.661976	0.569981	0.329909	0.55057	2.22504	1.22504	Guangdong (province)	Shenzhen (city)	2
12	NBA	2018	C30	Non-metallic Mineral Products	19114234184	472208588	1.64158	2.13887	3.51113	24.1937	1.07677	5.36265	1.20901	1.91946e+10	1.00421	0.995812	0.012531	0.046771	0.024705	0.095819	0.04755	0.049972	894000366	0.049004	0.071525	0	0.795466	0.698595	0.359167	0.505634	2.02279	1.02279	Guangdong (province)	Shenzhen (city)	2
12	NBA	2019	C30	Non-metallic Mineral Products	18201235959	560419577	1.43863	2.02126	2.90784	27.775	1.4864	6.54284	1.57773	2.07287e+10	1.13887	0.878067	0.013972	0.052333	0.03079	0.118398	0.057285	0.056804	952524030	0.053168	0.077014	0	0.741464	0.614216	0.286951	0.457957	1.84487	0.844872	Guangdong (province)	Shenzhen (city)	2
12	NBA	2020	C30	Non-metallic Mineral Products	17882914898	811952981	1.2026	1.69436	2.03764	27.9101	2.12362	8.29911	2.1347	2.45295e+10	1.37167	0.729036	0.01355	0.074356	0.045404	0.174996	0.08878	0.076485	1329703046	0.066883	0.102754	0	1.21491	1.00147	0.556162	0.406367	1.68454	0.684543	Guangdong (province)	Shenzhen (city)	2
12	NBA	2021	C30	Non-metallic Mineral Products	19939364510	1561248454	1.07885	1.4613	1.57652	19.5305	2.23728	7.81428	2.56959	3.05405e+10	1.53167	0.652884	0.020141	0.103744	0.0783	0.247557	0.18225	0.131568	2068584374	0.09936	0.136933	0.016854	1.66399	1.37539	0.727292	0.404872	1.68031	0.680311	Guangdong (province)	Shenzhen (city)	2
12	NBA	2022	C30	Non-metallic Mineral Products	25904013306	2043387188	1.06504	1.41166	1.50347	10.0834	1.35566	10.5279	1.54043	2.86404e+10	1.10563	0.904458	0.022355	0.093695	0.078883	0.219092	0.181744	0.152769	2427087929	0.098587	0.140476	0	1.24441	1.00639	0.61296	0.483645	1.93665	0.936651	Guangdong (province)	Shenzhen (city)	2
14	ST SHY	2000	K70	Real estate development and operation	3.1042e+08	1.41873e+07	2.90014	1.30876	3.79557	91.6229	16.626	123.165	33.2526	9.46396e+08	3.04876	0.328002	0	0.132608	0.045703	0.109477	0.108749	0.362929	4.11642e+07	0.241962	0.779162	0.022971	0.505565	0.449453	0.042924	0.874071	7.94096	6.94096	Guangdong (province)	Shenzhen (city)
14	ST SHY	2001	K70	Real estate development and operation	6.93521e+08	3.176e+07	1.30959	1.09258	1.43083	37.2587	2.54133	16.8243	6.16529	1.19361e+09	1.72109	0.581027	0	0.059973	0.045795	0.051962	0.387756	0.165473	4.15926e+07	0.082517	0.255149	-1.48012	1.44981	0.532889	0.334483	0.723245	3.61331	2.61331	Guangdong (province)	Shenzhen (city)
14	SHGF	2002	K70	Real estate development and operation	6.94514e+08	3.59105e+07	1.13789	1.11436	1.26801	24.215	1.82763	25.2181	3.77327	1.0169e+09	1.46419	0.68297	0.002474	0.058836	0.051706	0.062088	0.323904	0.155824	4.08622e+07	0.074233	0.112306	-0.013897	2.36987	0.821711	0.599282	0.668176	3.01364	2.01364	Guangdong (province)	Shenzhen (city)
14	SHGF	2003	K70	Real estate development and operation	8.59962e+08	2.98526e+07	1.13737	1.09113	1.24102	20.09	2.0286	0	2.30394	1.03118e+09	1.1991	0.83396	0.003827	0.044678	0.034714	0.039627	0.280855	0.114681	3.84214e+07	0.050702	0.096846	0.106285	1.4497	0.33284	0.263593	0.697302	3.30362	2.30362	Guangdong (province)	Shenzhen (city)	1
14	SHGF	2004	K70	Real estate development and operation	1.16716e+09	2.75464e+07	1.18246	1.14213	1.35051	18.2571	1.01536	5.90304	1.7255	1.27383e+09	1.09139	0.916264	0.004278	0.034018	0.023601	0.025939	0.272231	0.094511	3.97042e+07	0.046999	0.125692	-0.104564	1.21269	0.322983	0.249587	0.750282	4.00452	3.00452	Guangdong (province)	Shenzhen (city)	1
14	SHGF	2005	K70	Real estate development and operation	1.00155e+09	3.08699e+07	1.31008	1.1133	1.45851	19.2827	1.3564	4.70195	1.69278	1.12444e+09	1.12269	0.890714	0.004744	0.050102	0.030822	0.034176	0.319367	0.087788	5.01793e+07	0.07749	0.135053	-1.89418	1.64256	0.746781	0.249001	0.648903	2.84821	1.84821	Guangdong (province)	Shenzhen (city)	1
14	SHGF	2006	K70	Real estate development and operation	1.02778e+09	2.87454e+07	1.18745	1.1417	1.35571	33.8217	2.90364	0	2.57712	1.40893e+09	1.37085	0.729474	0.000747	0.042228	0.027969	0.030783	0.312941	0.076197	43401102	0.043556	0.088674	-1.37981	1.86564	0.390803	0.285166	0.632946	2.72439	1.72439	Guangdong (province)	Shenzhen (city)	1
14	SHGF	2007	K70	Real estate development and operation	1.10694e+09	1.74387e+06	3.93119	1.56047	6.13451									0.011154	0.001575	0.001755	0.052853	0.004749	1.23472e+07	0.011827	0.018889	0.315145	3.0018	0.445593	0.369615	0.668238	3.01421	2.01421	Guangdong (province)	Shenzhen (city)	1
14	SHGF	2008	K70	Real estate development and operation	1.66722e+09	4.36496e+07	1.19705	1.11058	1.32942	34.0107	4.75616	0	3.47186	2.43855e+09	1.46264	0.683694	0.003668	0.038399	0.026181	0.028144	1.26405	0.102082	6.40192e+07	0.042302	0.089451	0	1.52316	0.300553	0.270136	0.743529	3.89907	2.89907	Guangdong (province)	Shenzhen (city)	1
14	SHGF	2009	K70	Real estate development and operation	1.74193e+09	8.31672e+07	1.32502	1.05232	1.39434	37.5921	4.50561	7.30672	6.40363	4.38012e+09	2.51452	0.397691	0.001742	0.07935	0.047744	0.053454	2.56062	0.170345	1.38223e+08	0.110809	0.214715	0	1.41006	0.367425	0.330152	0.719721	3.56787	2.56787	Guangdong (province)	Shenzhen (city)	1
14	SHGF	2010	K70	Real estate development and operation	1.58976e+09	7.76171e+07	1.14802	1.08043	1.24036	23.8823	2.52133	27.5053	3.31135	2.88363e+09	1.81388	0.551304	0.003428	0.069167	0.048823	0.055383	2.54224	0.138653	1.09959e+08	0.08911	0.146745	0	1.92077	0.462567	0.402058	0.647874	2.8399	1.8399	Guangdong (province)	Shenzhen (city)	1
14	SHGF	2011	K70	Real estate development and operation	1.79731e+09	6.4633e+07	1.12072	1.09123	1.22297	15.2918	2.47189	0	1.63572	2.18143e+09	1.21372	0.823913	0.003673	0.051217	0.035961	0.04007	2.25732	0.106967	9.2053e+07	0.057149	0.091386	0	2.5092	0.412952	0.355563	0.663812	2.97453	1.97453	Guangdong (province)	Shenzhen (city)	1
14	SHGF	2012	K70	Real Estate	2.0205e+09	3.31751e+07	1.49108	1.12992	1.6848	51.5586	4.05987	18.509	2.70055	3.09759e+09	1.53308	0.652283	0.002801	0.031298	0.016419	0.018159	1.23757	0.052378	6.32371e+07	0.040492	0.065257	1.12388	1.47708	0.247303	0.227604	0.686526	3.19006	2.19006	Guangdong (province)	Shenzhen (city)	1
14	SHGF	2013	K70	Real Estate	1.89272e+09	3.52078e+07	1.29334	1.14892	1.48595	58.7794	3.66964	27.891	3.11887	3.29867e+09	1.74282	0.573781	0.001389	0.033835	0.018602	0.02094	1.2523	0.053061	6.40409e+07	0.039665	0.063173	0	2.59124	0.367197	0.329437	0.649425	2.85245	1.85245	Guangdong (province)	Shenzhen (city)	1
14	SHGF	2014	K70	Real Estate	2.23673e+09	6.27833e+07	1.11396	1.11231	1.23906	44.3356	5.43855	0	3.84807	4.29691e+09	1.92106	0.520545	0.001308	0.042085	0.028069	0.030783	2.78349	0.086794	9.41338e+07	0.042503	0.069535	0	2.63839	0.371101	0.284013	0.676601	3.09216	2.09216	Guangdong (province)	Shenzhen (city)	1
14	SHGF	2015	K70	Real Estate	2.17051e+09	5.34108e+07	1.08191	1.12196	1.21386	86.1417	11.1344	115.327	5.95248	5.99847e+09	2.76362	0.361845	0.001622	0.035885	0.024607	0.02696	2.59766	0.069101	7.78891e+07	0.036099	0.053502	0	2.74175	0.236043	0.137363	0.643892	2.80814	1.80814	Guangdong (province)	Shenzhen (city)	1
14	SHGF	2016	K70	Real Estate	1.87381e+09	2.91127e+07	1.09931	1.22708	1.34894	144.042	6.75538	9.43816	5.27752	5.27268e+09	2.81387	0.355382	0.000722	0.023238	0.015537	0.017159	1.46098	0.036639	4.35428e+07	0.023361	0.033852	0	2.26458	0.411903	0.309587	0.575952	2.35823	1.35823	Guangdong (province)	Shenzhen (city)	1
14	SHGF	2017	K70	Real Estate	1.52828e+09	1.09882e+07	1.1901	1.52212	1.81147	197.883	4.2374	5.18669	2.71747	2.90251e+09	1.8992	0.526536	0.000928	0.012511	0.00719	0.008106	0.613017	0.013733	1.91199e+07	0.015344	0.01898	0	2.12427	0.379517	0.192764	0.476437	1.90999	0.909989	Guangdong (province)	Shenzhen (city)	1
14	SHGF	2018	K70	Real Estate	1.91725e+09	1.54522e+08	1.01507	1.04502	1.06076	12.1267	5.23523	0	1.97194	2.84084e+09	1.48172	0.674889	0.007104	0.1107	0.080596	0.086395	10.0043	0.162611	2.1224e+08	0.151071	0.222374	0	1.9905	0.314122	0.171644	0.504366	2.01762	1.01762	Guangdong (province)	Shenzhen (city)	1
14	SHGF	2019	K70	Real Estate	1.97237e+09	3.21317e+07	1.04953	1.05168	1.10378	58.4431	4.28602	57.8031	1.96446	2.89432e+09	1.46744	0.681461	0.001182	0.022912	0.016291	0.017345	2.27046	0.033613	4.51905e+07	0.033562	0.044862	0	1.89715	0.414255	0.106211	0.515342	2.06331	1.06331	Guangdong (province)	Shenzhen (city)	1
14	SHGF	2020	K70	Real Estate	2.43369e+09	9.13469e+06	0.997696	1.10619	1.10364	182.833	4.81756	6.44456	1.75107	3.15003e+09	1.29435	0.772591	0.000966	0.010231	0.003753	0.003974	0.359226	0.009577	2.48984e+07	0.008405	0.024061	0	1.68997	0.418393	0.329706	0.608096	2.55164	1.55164	Guangdong (province)	Shenzhen (city)	1
14	SHGF	2021	K70	Real Estate	2.53887e+09	4.89894e+07	0.964581	1.05427	1.01693	32.6092	2.48935	0	1.6078	3.14277e+09	1.23786	0.807843	0.006313	0.025992	0.019296	0.021988	1.98811	0.049305	6.59896e+07	0.041133	0.059958	0	1.57859	0.299963	0.167509	0.608645	2.55522	1.55522	Guangdong (province)	Shenzhen (city)	1
14	SHGF	2022	K70	Real Estate	2.99066e+09	2.48046e+08	0.992314	1.01212	1.00434	9.94353	3.23002	6.99742	2.02275	4.23776e+09	1.417	0.705718	0.011776	0.111157	0.08294	0.092788	10.8594	0.203424	3.32434e+08	0.166554	0.28078	0	1.52737	0.437749	0.342531	0.59228	2.45266	1.45266	Guangdong (province)	Shenzhen (city)	1
16	SKJA	2000	C39	Manufacture of household electronic appliances	1.0063e+10	2.49151e+08	1.23954	1.33814	1.65867	36.1698	0.999889	0	2.32633	1.19381e+10	1.18634	0.84293	0.008016	0.036804	0.024759	0.029951	0.20412	0.064317	3.70355e+08	0.038697	0.0913	-0.020291	1.3639	0.554009	0.233815	0.615045	2.59771	1.59771	Guangdong (province)	Shenzhen (city)
16	SKJA	2001	C39	Manufacture of household electronic appliances	7.21174e+09	-6.93266e+08				0	0.722585	6.74214	1.5458	8.14965e+09	1.13005	0.884914	0	-0.083609	-0.09613	-0.128791	-0.548261	-0.219777	-6.02969e+08	-0.107995	-0.168175	-0.001342	1.35653	0.644374	0	0.562602	2.28625	1.28625	Guangdong (province)	Shenzhen (city)
16	SKJA	2002	C39	Manufacture of household electronic appliances	7.00597e+09	4.62442e+07	1.63601	2.80627	4.59108	88.6495	0.509787	6.27104	1.28698	7.10178e+09	1.01368	0.98651	0	0.012711	0.006601	0.008682	0.038012	0.014518	8.90537e+07	0.015323	0.02756	-0.183895	1.40305	0.723754	0.275241	0.545333	2.19941	1.19941	Guangdong (province)	Shenzhen (city)
16	SKJA	2003	C39	Manufacture of household electronic appliances	9.63738e+09	1.14875e+08	1.18333	1.99622	2.36219	35.1105	0.314943	11.4783	1.22662	9.79262e+09	1.01611	0.984147	0	0.015706	0.01192	0.014111	0.091591	0.034936	1.54791e+08	0.019539	0.047597	-0.089056	1.28345	0.783655	0.209986	0.658813	2.93095	1.93095	Guangdong (province)	Shenzhen (city)	1
16	SKJA	2004	C39	Manufacture of household electronic appliances	9.59785e+09	1.60355e+08	1.0409	1.8846	1.96169	20.2721	0.243272	0	0.944317	9.14545e+09	0.952864	1.04947	0	0.018522	0.016707	0.019739	0.124119	0.046582	1.78981e+08	0.022383	0.053073	0.615185	1.32206	0.739336	0.138612	0.641335	2.78812	1.78812	Guangdong (province)	Shenzhen (city)	1
16	G KJA	2005	C39	Manufacture of household electronic appliances	9.12045e+09	1.92665e+07	1.40133	4.67797	6.55537	109.983	0.18497	0	0.611173	7.87014e+09	0.862911	1.15887	0	0.00574	0.002112	0.002513	0.014834	0.005557	4.31331e+07	0.004611	0.01243	0.112239	1.36094	0.759935	0.111688	0.619856	2.63058	1.63058	Guangdong (province)	Shenzhen (city)	1
16	SKJA	2006	C39	Manufacture of household electronic appliances	9.95219e+09	1.10132e+08	1.10447	1.9837	2.19093	22.7388	0.197869	13.8677	0.706348	8.91481e+09	0.895764	1.11637	0.021635	0.013057	0.011066	0.012926	0.086847	0.031064	1.4637e+08	0.016096	0.041464	0.017769	1.33557	0.778785	0.106318	0.64376	2.80709	1.80709	Guangdong (province)	Shenzhen (city)	1
16	SKJA	2007	C39	Manufacture of household electronic appliances	9.27797e+09	2.14031e+08	1.16479	1.50402	1.75187	24.976	0.43928	17.7469	1.41195	9.75025e+09	1.0509	0.951563	0	0.031122	0.023069	0.027894	0.165703	0.056532	2.88751e+08	0.035122	0.077415	0.076912	1.40574	0.868099	0.137872	0.591938	2.45061	1.45061	Guangdong (province)	Shenzhen (city)	1
16	SKJA	2008	C39	Manufacture of household electronic appliances	1.05502e+10	2.77796e+08	1.00446	1.39966	1.4059	13.6522	0.310727	10.458	0.939529	9.68741e+09	0.918219	1.08906	0.014286	0.02814	0.026331	0.031061	0.206666	0.068819	2.9688e+08	0.034609	0.07522	-0.66816	1.3824	0.982395	0.130618	0.617391	2.61363	1.61363	Guangdong (province)	Shenzhen (city)	1
16	SKJA	2009	C39	Manufacture of household electronic appliances	1.35681e+10	1.47387e+08	1.37361	1.66554	2.2878	62.8181	0.698282	31.4806	2.25474	1.61091e+10	1.18728	0.842261	0.00117	0.01477	0.010863	0.012655	0.102803	0.035893	2.00407e+08	0.020516	0.048484	0.044887	1.24137	0.859704	0.079935	0.697358	3.30424	2.30424	Guangdong (province)	Shenzhen (city)	1
16	SKJA	2010	C39	Manufacture of household electronic appliances	16466895565	1.01189e+08	0.612974	3.71645	2.27809	56.6354	0.334917	0	1.35671	1.68507e+10	1.02331	0.977225	0.001891	0.003265	0.006145	0.00714	0.067987	0.023955	5.37621e+07	0.005247	0.011879	0.840558	1.22167	0.900698	0.049091	0.743477	3.89829	2.89829	Guangdong (province)	Shenzhen (city)	1
16	SKJA	2011	C39	Manufacture of household electronic appliances	1.69065e+10	2.41794e+07	6.08898	3.48912	21.2452	157.347	0.234594	0	0.898015	1.58359e+10	0.936678	1.0676	0.002848	0.003446	0.00143	0.001733	0.01359	0.005707	5.82519e+07	0.005761	0.011792	0.124592	1.17333	0.9354	0.054358	0.749408	3.99055	2.99055	Guangdong (province)	Shenzhen (city)	1
16	SKJA	2012	C39	Computer, communication and other electronical device manufacturing	1.65629e+10	4.54386e+07	2.95496	1.59004	4.69852	83.7296	0.20747	0	0.895854	1.56648e+10	0.945777	1.05733	0.003006	0.016383	0.002743	0.003415	0.024069	0.010699	2.71342e+08	0.018874	0.055265	0.015669	1.13153	0.78627	0.070088	0.743593	3.90005	2.90005	Guangdong (province)	Shenzhen (city)	1
16	SKJA	2013	C39	Computer, communication and other electronical device manufacturing	1.57433e+10	5.98439e+07	0.672433	2.25794	1.51831	77.6576	0.232288	2.0354	1.0858	1.53644e+10	0.975934	1.02466	0.002461	0.007776	0.003801	0.004786	0.031356	0.013982	1.22424e+08	2e-05	0.026457	0.122982	1.10712	0.78991	0.156849	0.728132	3.67825	2.67825	Guangdong (province)	Shenzhen (city)	1
16	SKJA	2014	C39	Computer, communication and other electronical device manufacturing	1.67794e+10	6.05247e+07	2.43715	1.731	4.2187	119.155	0.371293	0	1.67816	1.7846e+10	1.06357	0.94023	0.001586	0.013418	0.003607	0.004703	0.033932	0.014084	2.25144e+08	0.016778	0.045429	0.982025	1.13721	0.79222	0.14493	0.743884	3.90449	2.90449	Guangdong (province)	Shenzhen (city)	1
16	SKJA	2015	C39	Computer, communication and other electronical device manufacturing	1.42504e+10	-1.27584e+09				0	0.904525	12.9024	5.41023	2.26097e+10	1.5866	0.630277	0	-0.083847	-0.089531	-0.120814	-0.723472	-0.414848	-1.19485e+09	-0.103067	-0.272004	0.025338	0.966471	0.702668	0.136194	0.784184	4.63359	3.63359	Guangdong (province)	Shenzhen (city)	1
16	SKJA	2016	C39	Computer, communication and other electronical device manufacturing	1.72431e+10	9.21754e+07	6.58015	2.00491	13.1926	117.817	0.534984	0	3.27251	2.31865e+10	1.34468	0.743671	0	0.010584	0.005346	0.006875	0.058562	0.027776	1.82499e+08	0.022407	0.052763	0.397451	0.98231	0.668192	0.148061	0.807546	5.19606	4.19606	Guangdong (province)	Shenzhen (city)	1
16	SKJA	2017	C39	Computer, communication and other electronical device manufacturing	2.35587e+10	5.08683e+09	1.0512	1.02685	1.07943	2.86861	0.467281	0	1.77992	2.71519e+10	1.15252	0.867665	0.026733	0.297104	0.215921	0.269271	3.20497	0.620483	6.99939e+09	0.339309	1.15487	3.24133	1.25679	0.94475	0.206097	0.652011	2.87365	1.87365	Guangdong (province)	Shenzhen (city)	1
16	SKJA	2018	C39	Computer, communication and other electronical device manufacturing	3.29851e+10	6.68618e+08	1.87749	1.32537	2.48837	11.6685	0.169137	0	0.825462	3.02849e+10	0.918139	1.08916	0.030864	0.025892	0.02027	0.03061	0.277409	0.070743	8.54062e+08	0.04236	0.090681	0.283015	0.963285	0.721283	0.151445	0.713465	3.48998	2.48998	Guangdong (province)	Shenzhen (city)	1
16	SKJA	2019	C39	Computer, communication and other electronical device manufacturing	4.2587e+10	3.34936e+08	2.72199	1.33387	3.63077	31.4171	0.190909	0	1.06004	4.14181e+10	0.972553	1.02822	0.011442	0.028799	0.007865	0.013175	0.13077	0.033741	1.22647e+09	0.034387	0.079769	0.335517	1.14797	0.907813	0.202914	0.766908	4.29014	3.29014	Guangdong (province)	Shenzhen (city)	1
16	SKJA	2020	C39	Computer, communication and other electronical device manufacturing	4.98763e+10	5.40073e+08	3.1751	1.30455	4.14207	29.471	0.316106	89.11	1.48463	5.13954e+10	1.03046	0.970442	0.015129	0.031949	0.010828	0.021484	0.169907	0.050376	1.59348e+09	0.045833	0.073537	0.487244	0.93178	0.764195	0.15931	0.78505	4.65225	3.65225	Guangdong (province)	Shenzhen (city)	1
16	SKJA	2021	C39	Computer, communication and other electronical device manufacturing	3.98745e+10	8.06701e+08	1.6063	1.2184	1.95712	19.5513	0.32118	19.5016	1.54614	4.16967e+10	1.0457	0.956298	0.007634	0.063296	0.020231	0.039157	0.201157	0.079081	2.52389e+09	0.053585	0.127459	0.7144	0.889219	0.713612	0.257608	0.744174	3.9089	2.9089	Guangdong (province)	Shenzhen (city)	1
16	SKJA	2022	C39	Computer, communication and other electronical device manufacturing	3.80164e+10	-1.77016e+09				0	0.366789	0	1.28346	3.81544e+10	1.00363	0.996383	0	-0.040643	-0.046563	-0.10048	-0.430275	-0.209205	-1.5451e+09	-0.038808	-0.077615	0.147374	1.1817	0.885907	0.366369	0.777428	4.49293	3.49293	Guangdong (province)	Shenzhen (city)	1
17	ST ZHA	2000	C37	Manufacture of bicycles	2459306434	-1.80362e+08				0	64.467	0	104.962	3.38485e+09	1.37634	0.726563	0	-0.038256	-0.073338	-0.107846	-0.403116	-4.3202	-9.40841e+07	-0.108476	-0.516312	-0.006964	0.711401	0.619531	0.031382	0.983024	58.9078	57.9078	Guangdong (province)	Shenzhen (city)
17	ST ZHA	2001	C37	Manufacture of bicycles	5.65575e+08	-2.25769e+09				0	53.7886	0	0	2.6319e+09	4.6535	0.214892	0	-3.88785	-3.99186	-16.0029	-6.61353	0	-2.18464e+09	0	0	-1.32445	0.062642	0.034599	0.001463	4.52122	-0.283992	-1.28399	Guangdong (province)	Shenzhen (city)
17	ST ZHA	2002	C37	Manufacture of bicycles	5.12977e+08	6.60212e+06	4.22295	1.70537	7.2017	361.638	33.3509	611.914	0	2.33387e+09	4.54966	0.219797	0	0.052761	0.01287	0.045794	0.02023	0	2.78805e+07	0	0	-0.03343	0.140929	0.069138	0.006647	4.87094	-0.258335	-1.25833	Guangdong (province)	Shenzhen (city)
17	ST ZHA	2003	C37	Manufacture of bicycles	4.4485e+08	-3.30023e+07				0	16.3176	0	0	1.97693e+09	4.44404	0.225021	0	-0.068033	-0.074188	-0.229708	-0.125911	0	-2.90947e+07	0	0	-0.086474	0.154042	0.080187	0.005988	4.79367	-0.263597	-1.2636	Guangdong (province)	Shenzhen (city)	1
17	ST ZHA	2004	C37	Manufacture of bicycles	4.27572e+08	-1.72463e+07				0	9.74877	0	0	1.82538e+09	4.26918	0.234237	0	-0.031934	-0.040335	-0.113955	-0.071035	0	-1.36335e+07	0	0	-0.073833	0.162221	0.085048	0.007269	4.98922	-0.250676	-1.25068	Guangdong (province)	Shenzhen (city)	1
17	*ST ZHA	2005	C37	Manufacture of bicycles	3.28877e+08	6.55885e+06	-0.236326	0	2.03892	154.235	6.15996	45.2058	0	1.75275e+09	5.32949	0.187635	0	-0.014557	0.019943	0.054065	0.047522	0	-1.55096e+06	0	0	-0.010898	0.126639	0.074865	0.028908	6.5124	-0.181409	-1.18141	Guangdong (province)	Shenzhen (city)	1
17	SST ZHA	2006	C37	Manufacture of bicycles	2.67022e+08	-9.64802e+06				0	5.95818	0	0	1.85083e+09	6.9314	0.144271	0	-0.099203	-0.036132	-0.117863	-0.07994	0	-2.41132e+07	0	0	-0.170835	0.04158	0.019378	0.008705	7.97895	-0.143288	-1.14329	Guangdong (province)	Shenzhen (city)	1
17	SST ZHA	2007	C37	Manufacture of bicycles	2.14382e+08	6.30362e+07	0.529598	1.30452	0.690872	0	0	0	0	1.92843e+09	8.9953	0.111169	0	0.180054	0.294038	0.79377	0.919412	0	3.86002e+07	0	0	-0.04877	0.043224	0.020844	0.007654	9.42905	-0.118637	-1.11864	Guangdong (province)	Shenzhen (city)	2
17	SST ZHA	2008	C37	Manufacture of bicycles	1.90898e+08	-44489780				0	0	0	0	1.46103e+09	7.65347	0.13066	0	-0.064989	-0.233056	-0.46942	-0.794314	0	-1.24062e+07	0	0	-0.333989	0.052379	0.032374	0.005574	10.443	-0.105898	-1.1059	Guangdong (province)	Shenzhen (city)	2
17	SST ZHA	2009	C37	Manufacture of bicycles	1.69696e+08	-1.06161e+08				0	0	0	0	1.87834e+09	11.0688	0.090344	0	-0.074808	-0.625592	-1.24271	-4.43578	0	-1.26946e+07	0	0	0	0.046136	0.028549	0.012007	11.9667	-0.091185	-1.09119	Guangdong (province)	Shenzhen (city)	2
17	*ST ZHA	2010	C37	Manufacture of bicycles	1.38158e+08	6.44774e+07	2.00058	1.08819	2.17701	42.8406	9.23746	425.233	0	2.37986e+09	17.2256	0.058053	0	0.933658	0.466693	1.03826	2.99227	0	1.28992e+08	0	0	0	0.036205	0.023558	0.010352	13.7114	-0.078669	-1.07867	Guangdong (province)	Shenzhen (city)	2
17	*ST ZHA	2011	C37	Manufacture of bicycles	1.35747e+08	3.97209e+07	1.59462	1.14784	1.83037	37.8939	4.6884	4313.98	0	2.23975e+09	16.4995	0.060608	0	0.466604	0.292611	0.563343	2.60248	0	6.33399e+07	0	0	1.74056	0.042671	0.034011	0.014855	13.3969	-0.080665	-1.08066	Guangdong (province)	Shenzhen (city)	2
17	*ST ZHA	2012	C37	Railway, shipbuilding, aerospace and other transportation equipment manufacturing	1.62649e+08	-5.21266e+07												-0.006079	-0.320485	-0.51137	-4.01895	0	-988788	0	0	0	0.059757	0.049432	0.030716	11.5097	-0.09515	-1.09515	Guangdong (province)	Shenzhen (city)	2
17	*ST ZHA	2013	C37	Railway, shipbuilding, aerospace and other transportation equipment manufacturing	1.51511e+08	1.57586e+09	0.999221	1.00149	1.00071	1.53943	8.94809	0	315.106	1.79715e+09	11.8615	0.084307	0	11.0062	10.4009	10.7926	6916.99	204.69	1.66756e+09	204.521	0	0	1.0153	0.983693	0.186591	0.949187	19.6799	18.6799	Guangdong (province)	Shenzhen (city)	2
17	SZHA	2014	C37	Railway, shipbuilding, aerospace and other transportation equipment manufacturing	5.14896e+07	5.783e+06	0.978124	1.10729	1.08306	656.889	17.9128	968.819	281.473	2.75836e+09	53.5712	0.018667	0	0.150621	0.112314	0.125212	7.47194	0.428494	7.75541e+06	0.415642	0.731819	0	1.21562	1.05319	0.793921	0.737887	3.81515	2.81515	Guangdong (province)	Shenzhen (city)	2
17	SZHA	2015	C37	Railway, shipbuilding, aerospace and other transportation equipment manufacturing	4.58691e+07	-105929				0	44.8198	0	572.338	5.60472e+09	122.189	0.008184	0	-0.014967	-0.002309	-0.002583	-0.105098	-0.007911	-686518	-0.058336	-0.051068	0	1.26258	1.13766	0.823676	0.708077	3.42556	2.42556	Guangdong (province)	Shenzhen (city)	2
17	SZHA	2016	C37	Railway, shipbuilding, aerospace and other transportation equipment manufacturing	5.40883e+07	3.89158e+06	0.879695	1.23225	1.08401	1785.13	48.9326	10949.7	401.982	4.98964e+09	92.25	0.01084	0	0.078038	0.071949	0.084048	1.04361	0.225184	4.22094e+06	0.191782	0.275231	0	1.25799	1.17326	0.652475	0.680489	3.12978	2.12978	Guangdong (province)	Shenzhen (city)	2
17	SZHA	2017	C37	Railway, shipbuilding, aerospace and other transportation equipment manufacturing	7.356e+07	1.57916e+06	0.89996	1.55991	1.40386	2164.67	24.8625	0	181.24	2.49165e+09	33.8723	0.029523	0	0.025629	0.021468	0.023848	0.400688	0.083726	1.88529e+06	0.050093	0.104325	0	1.21059	1.15982	0.350597	0.743597	3.90011	2.90011	Guangdong (province)	Shenzhen (city)	0
17	SZHA	2018	C37	Railway, shipbuilding, aerospace and other transportation equipment manufacturing	7.3243e+07	-1.88051e+06				0	20.0479	0	141.567	1.84078e+09	25.1325	0.039789	0	-0.033829	-0.025675	-0.028154	-0.536857	-0.110745	-2.47775e+06	-0.117447	-0.138262	0	1.18718	1.14476	0.293071	0.768163	4.31337	3.31337	Guangdong (province)	Shenzhen (city)	0
17	SZHA	2019	C37	Railway, shipbuilding, aerospace and other transportation equipment manufacturing	6.27336e+07	-7.81388e+06				0	32.7809	0	217.81	1.79677e+09	28.6413	0.034915	0	-0.125881	-0.124557	-0.138676	-1.86422	-0.682937	-7.89696e+06	-0.691275	-0.555692	0	1.09854	0.980039	0.118427	0.817616	5.48295	4.48295	Guangdong (province)	Shenzhen (city)	0
17	*ST ZHA	2020	C37	Railway, shipbuilding, aerospace and other transportation equipment manufacturing	9.17428e+07	4.37571e+06	1.00393	1.23791	1.24277	303.665	11.2742	337.055	51.8186	9.86497e+08	10.7529	0.092999	0	0.052154	0.047695	0.050436	1.15389	0.170644	4.7848e+06	0.171374	0.258053	0	1.31251	1.19558	0.300875	0.720498	3.57779	2.57779	Guangdong (province)	Shenzhen (city)	0
17	SZHA	2021	C37	Railway, shipbuilding, aerospace and other transportation equipment manufacturing	9.73634e+07	-1639556				0	11.9114	125.579	82.0037	1.44538e+09	14.8452	0.067362	0	-0.007138	-0.01684	-0.01783	-0.476724	-0.068307	-694955	-0.063412	-0.027869	0	1.25738	1.14459	0.454613	0.753473	4.05635	3.05635	Guangdong (province)	Shenzhen (city)	0
17	SZHA	2022	C37	Railway, shipbuilding, aerospace and other transportation equipment manufacturing	3.97253e+08	-7.98234e+06				0	7.3759	0	10.7612	1.89284e+09	4.76482	0.209871	0	-0.017391	-0.020094	-0.020247	-3.46395	-0.026185	-6.90881e+06	-0.026732	-0.041876	0	4.30793	3.78119	0.556421	0.232612	1.30312	0.303122	Guangdong (province)	Shenzhen (city)	2
18	SZGAG	2000	C17	Manufacture of cotton threads, yarns and fabrics	437732668	5063165	1.25267	2.66769	3.34174	622.696	19.2529	147.925	10.2669	8.23512e+08	1.88131	0.531543	0	0.015485	0.011567	0.023463	0.031508	0.016488	6778164	0.015402	0.020897	0.038378	1.93367	1.36732	0	0.298465	1.42545	0.425446	Guangdong (province)	Shenzhen (city)
18	SZGAG	2001	C17	Manufacture of cotton threads, yarns and fabrics	388860327	841358	1.8172	5.85087	10.6322	2571.24	15.2608	316.171	7.04863	9.92957e+08	2.55351	0.391618	0	0.005865	0.002164	0.00505	0.005487	0.002741	2280585	0.005008	0.007003	0.01766	2.60798	1.57703	0	0.210731	1.267	0.266996	Guangdong (province)	Shenzhen (city)
18	SZGAG	2002	C17	Manufacture of cotton threads, yarns and fabrics	376445241	1208645	1.80285	4.62673	8.3413	1539.38	11.5036	116.388	6.02799	7.44781e+08	1.97846	0.505444	0	0.009222	0.003211	0.0076	0.007871	0.003916	3471460	0.007579	0.010769	-0.016097	2.80555	1.70865	0.563276	0.180081	1.21963	0.219633	Guangdong (province)	Shenzhen (city)
18	SZG	2003	C17	Manufacture of cotton threads, yarns and fabrics	390342262	1530600	1.80522	3.96062	7.14977	839.855	6.17262	0	4.12678	6.38658e+08	1.63615	0.611192	0	0.011055	0.003921	0.008386	0.010535	0.004914	4315191	0.009003	0.013434	0.011572	2.69647	1.62691	0.424606	0.201988	1.25311	0.253113	Guangdong (province)	Shenzhen (city)	1
18	SZGA	2004	C17	Manufacture of cotton threads, yarns and fabrics	529067471	417276	7.01036	3.65856	25.6478	2598.29	4.10161	27.2365	3.16616	6.61118e+08	1.24959	0.800261	0	0.013862	0.000789	0.001835	0.002033	0.001219	7334138	0.014082	0.021578	0.006631	1.32213	0.764607	0.222997	0.352758	1.54502	0.545018	Guangdong (province)	Shenzhen (city)	1
18	SZGA	2005	C17	Manufacture of cotton threads, yarns and fabrics	495350310	-46016378				0	2.92204	246.199	2.74549	5.40974e+08	1.0921	0.915665	0	-0.070425	-0.092897	-0.205966	-0.248461	-0.158921	-34884982	-0.084953	-0.105563	-0.06118	1.16649	0.676771	0.158697	0.415455	1.71073	0.710732	Guangdong (province)	Shenzhen (city)	1
18	SZGA	2006	C17	Manufacture of cotton threads, yarns and fabrics	445576711	20674084	1.42873	1.54717	2.21048	41.5614	3.57105	3141.83	2.85719	5.99243e+08	1.34487	0.743566	0	0.073403	0.046398	0.086177	0.139691	0.068746	32706598	0.078457	0.1053	1.38523	1.89817	1.33578	0.725335	0.325078	1.48165	0.481652	Guangdong (province)	Shenzhen (city)	1
18	ST ZGA	2007	C17	Manufacture of cotton threads, yarns and fabrics	229451566	-124579539				0	13.8164	176.064	8.39387	7.08241e+08	3.08667	0.323974	0	-0.511906	-0.542945	-1.57699	-2.29842	-0.730779	-117457636	-0.638004	-0.464368	0.128085	1.75227	1.50491	1.16799	0.257033	1.34596	0.345955	Guangdong (province)	Shenzhen (city)	2
18	ST ZGA	2008	C17	Manufacture of cotton threads, yarns and fabrics	192923851	-26057341				0	14.3594	49.4212	5.14048	3.81721e+08	1.97861	0.505405	0	-0.137477	-0.135065	-0.366831	-1.14599	-0.198975	-26522624	-0.183679	-0.161645	-0.218256	1.44573	1.37427	1.24901	0.321194	1.47318	0.473176	Guangdong (province)	Shenzhen (city)	2
18	ST ZGA	2009	C17	Manufacture of cotton threads, yarns and fabrics	201318234	11713331	1.06879	1.32081	1.41167	124.185	52.8613	0	10.132	1.1354e+09	5.63985	0.17731	0	0.061944	0.058183	0.189823	0.623954	0.081588	12470427	0.080129	0.08314	0.313919	1.36756	1.34858	1.24343	0.286865	1.40226	0.402259	Guangdong (province)	Shenzhen (city)	2
18	ST ZGA	2010	C17	Manufacture of cotton threads, yarns and fabrics	195732419	2370935	1.28046	2.30805	2.95538	552.885	140.182	5517.48	9.25627	1.05733e+09	5.40192	0.185119	0	0.015218	0.012113	0.044662	0.135543	0.016742	2978658	0.019677	0.019227	0.147452	1.26137	1.25116	1.23049	0.276472	1.38212	0.382116	Guangdong (province)	Shenzhen (city)	2
18	ST ZGA	2011	C17	Manufacture of cotton threads, yarns and fabrics	172238794	-17423512				0	78.8147	184.742	6.5976	6.42853e+08	3.73233	0.267929	0	-0.099572	-0.101159	-0.317376	-1.44349	-0.148066	-17150213	-0.13265	-0.121369	-0.165756	1.26865	1.2649	1.234	0.3168	1.4637	0.4637	Guangdong (province)	Shenzhen (city)	2
18	ST ZGA	2012	C17	Textile Industry	172002557	-247331				0	101.982	0	9.63205	8.87708e+08	5.16101	0.19376	0	-0.004264	-0.001438	-0.004493	-0.01992	-0.002105	-733374	-0.005377	-0.005695	0.038808	1.26847	1.26613	1.20347	0.316993	1.46412	0.464115	Guangdong (province)	Shenzhen (city)	2
18	*ST ZGA	2013	C17	Textile Industry	170502789	7849904	1.02418	1.418	1.45228	206.205	59.9538	947.375	12.993	1.24532e+09	7.30379	0.136915	0	0.061477	0.04604	0.119995	1.0916	0.06301	10481942	0.05978	0.079391	0.012587	1.86646	1.86646	1.8118	0.269328	1.3686	0.368603	Guangdong (province)	Shenzhen (city)	2
18	ZGA	2014	C17	Textile Industry	184418905	4287196	0.94314	1.70778	1.61067	1013.94	394.625	3145.44	33.5609	3.15059e+09	17.0839	0.058535	0	0.024245	0.023247	0.058039	3.23018	0.033099	4471304	0.028637	0.03243	0.115177	1.67403	1.67403	1.32836	0.297661	1.42381	0.423814	Guangdong (province)	Shenzhen (city)	2
18	SZCC	2015	C17	Textile Industry	4.01746e+09	3.46103e+08	1.12736	1.0339	1.16558	63.5296	5.48275	0	17.1707	9.50849e+09	2.36679	0.422513	0	0.120887	0.08615	0.091431	7.89357	0.270278	4.85658e+08	0.237731	0.46874	0	1.3985	1.33638	0.215292	0.681256	3.13731	2.13731	Guangdong (province)	Shenzhen (city)	2
18	SZCC	2016	E50	Construction decoration and other construction	7.98618e+09	4.72093e+08	1.22702	1.04147	1.27791	38.4908	3.89522	0	9.92701	1.59423e+10	1.99624	0.500942	0.005607	0.086246	0.059114	0.063009	3.67434	0.257906	6.88775e+08	0.108868	0.3471	0	1.4062	1.34372	0.177117	0.770794	4.36288	3.36288	Guangdong (province)	Shenzhen (city)	2
18	SZCC	2017	E50	Construction decoration and other construction	1.16678e+10	3.84046e+08	1.84648	1.04006	1.92044	27.0625	1.59967	0	4.59845	1.56888e+10	1.34462	0.743705	0.006536	0.080875	0.032915	0.038124	2.20037	0.169919	9.4364e+08	0.093182	0.303531	-0.037491	1.24242	1.17374	0.079824	0.806291	5.16238	4.16238	Guangdong (province)	Shenzhen (city)	2
18	SZCC	2018	E50	Construction decoration and other construction	9.60346e+09	-1.71976e+09				0	1.48344	4.3488	13.5569	1.1783e+10	1.22695	0.815029	0	-0.115632	-0.179078	-0.212376	-10.8334	-6.47579	-1.11047e+09	-0.201023	-0.525326	0.257901	0.906248	0.825946	0.014075	0.972347	36.1619	35.1619	Guangdong (province)	Shenzhen (city)	2
19	SSB	2000	C15	Manufacture of soft drinks	4.26111e+08	1.06203e+07	1.55352	1.42864	2.21941	234.672	35.4825	93.7594	8.6046	1.01653e+09	2.38559	0.419183	0.004883	0.04773	0.024924	0.081673	0.155659	0.036666	2.03384e+07	0.044484	0.070359	0.133977	0.95287	0.850758	0.649457	0.320259	1.47115	0.471149	Guangdong (province)	Shenzhen (city)
19	SSBA	2001	C15	Manufacture of soft drinks	4.00884e+08	1.13819e+07	1.28537	1.4876	1.91212	177.737	33.0633	0	6.17129	9.34479e+08	2.33105	0.428992	0.003597	0.042622	0.028392	0.075072	0.272954	0.034721	1.70864e+07	0.040837	0.057663	0.047149	2.26026	2.06022	1.0211	0.182292	1.22293	0.222931	Guangdong (province)	Shenzhen (city)
19	SSBA	2002	C15	Manufacture of soft drinks	4.52697e+08	1.08157e+07	1.21986	1.73025	2.11066	161.307	22.5495	0	6.04272	8.67096e+08	1.9154	0.522084	0	0.030734	0.023892	0.057694	0.311106	0.037461	1.39132e+07	0.032086	0.044109	0.208124	1.36379	1.22926	0.569641	0.362227	1.56796	0.567956	Guangdong (province)	Shenzhen (city)
19	SSBA	2003	C15	Manufacture of soft drinks	4.43912e+08	-4.92211e+07				0	18.1728	0	4.70955	7.00682e+08	1.57843	0.633542	0	-0.099956	-0.11088	-0.327398	-1.54469	-0.205519	-4.43717e+07	-0.114191	-0.153527	0.149948	0.830076	0.741035	0.295319	0.460485	1.85352	0.853517	Guangdong (province)	Shenzhen (city)	4
19	SSBA	2004	C15	Manufacture of soft drinks	4.64298e+08	-1.73804e+06	0	2.13643	0	0	15.6206	687.077	4.23824	6.78117e+08	1.46052	0.684687	0	0.010326	-0.003743	-0.01315	-0.020037	-0.007283	4.79441e+06	0.012986	0.018396	0	0.642045	0.547663	0.022635	0.485979	1.94545	0.945447	Guangdong (province)	Shenzhen (city)	1
19	SSBA	2005	C15	Manufacture of soft drinks	4.39107e+08	4.43161e+06	2.3615	1.79009	4.22729	192.12	10.4514	0	3.29348	5.93347e+08	1.35126	0.740051	0	0.024755	0.010092	0.031794	0.046269	0.017143	1.08702e+07	0.029231	0.040012	0.342156	0.903951	0.723541	0.114588	0.411281	1.6986	0.698604	Guangdong (province)	Shenzhen (city)	1
19	SSBA	2006	C15	Manufacture of soft drinks	4.69045e+08	3.78296e+07	1.07196	1.21164	1.29882	26.4496	9.76334	0	3.37645	7.31474e+08	1.5595	0.641232	0	0.091361	0.080652	0.183077	0.410681	0.127656	4.28526e+07	0.102545	0.144804	0.834006	1.27484	0.995928	0.222208	0.368205	1.58279	0.582793	Guangdong (province)	Shenzhen (city)	1
19	SSBA	2007	C15	Manufacture of soft drinks	4.68075e+08	4.46374e+07	1.09528	1.22831	1.34534	86.3614	20.0527	0	10.5009	2.08489e+09	4.45417	0.224509	0	0.109829	0.095364	0.305117	0.461134	0.121592	5.14084e+07	0.123488	0.15115	0.224897	1.58352	1.18382	0.219057	0.215707	1.27503	0.275034	Guangdong (province)	Shenzhen (city)	1
19	SSBA	2008	C15	Manufacture of soft drinks	5.31942e+08	1.60136e+07	1.25329	1.45977	1.82952	57.8253	6.12758	1791.11	2.41696	7.62309e+08	1.43307	0.697804	0	0.044015	0.030104	0.105744	0.166744	0.041798	2.34136e+07	0.044309	0.060705	0.203237	1.11153	0.752798	0.165161	0.279769	1.38844	0.388444	Guangdong (province)	Shenzhen (city)	1
19	SSBA	2009	C15	Manufacture of soft drinks	623356758	-9.86519e+06				0	10.3043	1106.12	5.19367	1.32138e+09	2.11978	0.471746	0	-0.002384	-0.015826	-0.046653	-0.083154	-0.027003	-1.48581e+06	-0.004659	-0.003668	0.043386	1.01169	0.803895	0.433523	0.413914	1.70623	0.706235	Guangdong (province)	Shenzhen (city)	1
19	SSBA	2010	C15	Manufacture of soft drinks	6.58469e+08	8.98539e+06	1.88022	1.66451	3.12965	216.436	8.46292	372.344	5.21464	1.97126e+09	2.9937	0.334034	0	0.031881	0.013646	0.037748	0.058112	0.024093	2.09927e+07	0.035571	0.051558	0.133816	0.920919	0.715232	0.156842	0.433623	1.76561	0.765608	Guangdong (province)	Shenzhen (city)	1
19	SSBA	2011	C15	Manufacture of soft drinks	1.06196e+09	9.64324e+06	1.21618	1.99678	2.42844	200.861	6.08663	0	2.17665	1.65698e+09	1.5603	0.640902	0	0.015681	0.009081	0.015382	0.063944	0.010837	1.66523e+07	0.013518	0.025731	0.046806	3.73975	3.39983	2.60587	0.162047	1.19338	0.193384	Guangdong (province)	Shenzhen (city)	1
19	SSBA	2012	C15	Wine, drinks and refined tea manufacturing	1.22299e+09	7.40639e+07	0.993705	1.24691	1.23906	28.5237	6.79744	0	2.09962	2.13379e+09	1.74473	0.573156	0.022565	0.062469	0.060559	0.10079	0.462845	0.07361	7.63993e+07	0.072505	0.080034	4.11379	3.53008	2.55266	1.79149	0.177289	1.21549	0.215494	Guangdong (province)	Shenzhen (city)	1
19	SSBA	2013	C15	Wine, drinks and refined tea manufacturing	1.33664e+09	4.52142e+07	0.998041	1.37556	1.37287	42.118	4.34463	0	1.88234	2.07498e+09	1.55239	0.644168	0	0.046297	0.033827	0.063077	0.146694	0.044692	6.1882e+07	0.043889	0.060601	47.185	2.31822	1.32997	0.833511	0.243113	1.3212	0.321201	Guangdong (province)	Shenzhen (city)	1
19	SSBA	2014	C15	Wine, drinks and refined tea manufacturing	1.15461e+09	1.41262e+07	0.942769	3.02867	2.85534	163.902	6.28952	90.9993	2.33013	2.33014e+09	2.01812	0.495511	0	0.014742	0.012235	0.026223	0.035541	0.014217	1.70208e+07	0.012478	0.016714	0.999256	3.70657	2.8118	1.83608	0.139418	1.162	0.162005	Guangdong (province)	Shenzhen (city)	1
19	SSBA	2015	C15	Wine, drinks and refined tea manufacturing	1.06046e+09	-4.29606e+07				0	15.1775	0	5.3633	4.7212e+09	4.45204	0.224616	0	-0.039961	-0.040511	-0.096315	-0.119861	-0.044884	-4.23767e+07	-0.04622	-0.042783	0.050146	5.02588	3.04477	1.66214	0.09743	1.10795	0.107948	Guangdong (province)	Shenzhen (city)	1
19	SSBA	2016	C15	Wine, drinks and refined tea manufacturing	1.17854e+09	9.01455e+07	0.989648	1.34814	1.33418	81.1103	26.7453	118.427	6.96529	6.61084e+09	5.60933	0.178274	0.003088	0.095901	0.076489	0.14885	0.270696	0.085874	1.13024e+08	0.083242	0.111056	17.7106	5.27466	4.04703	3.12295	0.109292	1.1227	0.122702	Guangdong (province)	Shenzhen (city)	1
19	SSBA	2017	C15	Wine, drinks and refined tea manufacturing	1.07039e+09	-6.12529e+07												-0.05883	-0.057225	-0.116027	-0.195233	-0.063596	-6.2971e+07	-0.063758	-0.061706	0.347113	5.66892	4.0012	2.74858	0.100181	1.11133	0.111335	Guangdong (province)	Shenzhen (city)	1
19	SLKG	2018	C15	Wine, drinks and refined tea manufacturing	6.46895e+09	3.20856e+08	1.02986	1.29865	1.33742	25.6474	0.764873	27.5125	1.89716	7.85371e+09	1.21406	0.823681	0.014006	0.054024	0.049599	0.07477	0.323073	0.073971	3.49476e+08	0.064517	0.075296	0.023889	2.88898	0.995997	0.425237	0.329474	1.49137	0.491367	Guangdong (province)	Shenzhen (city)	1
19	SLKG	2019	F51	Wholesale Trade	6.77507e+09	3.84516e+08	0.998516	1.24033	1.23849	18.224	0.633583	36.8707	1.51563	7.5837e+09	1.11935	0.893372	0.032895	0.063231	0.056755	0.094602	0.406878	0.083167	4.28393e+08	0.067536	0.081007	0.132008	3.4387	0.845898	0.131095	0.31758	1.46537	0.465374	Guangdong (province)	Shenzhen (city)	1
19	SLKG	2020	F51	Wholesale Trade	7.30938e+09	4.03772e+08	1.03256	1.2289	1.26892	21.4082	0.727333	30.1681	1.80262	8.65287e+09	1.1838	0.844736	0.026667	0.064677	0.05524	0.097542	0.359646	0.084203	4.7275e+08	0.069965	0.083211	0.074418	2.68835	0.468349	0.123715	0.34396	1.5243	0.524298	Guangdong (province)	Shenzhen (city)	1
19	SLKG	2021	F51	Wholesale Trade	7.66962e+09	4.36311e+08	1.10921	1.22427	1.35798	18.3852	0.791123	18.2146	1.70786	8.81204e+09	1.14895	0.870357	0.03592	0.074645	0.056888	0.102841	0.205049	0.092893	5.72497e+08	0.078591	0.100394	0.015075	2.08556	0.384385	0.024269	0.387596	1.63291	0.632909	Guangdong (province)	Shenzhen (city)	1
19	SLKG	2022	F51	Wholesale Trade	7.44133e+09	4.18299e+08	1.10906	1.28576	1.42598	20.6922	1.04124	16.2732	1.79112	8.7737e+09	1.17905	0.848141	0.033289	0.070185	0.056213	0.102829	0.195345	0.08656	5.22268e+08	0.075405	0.09808	0.018996	1.67622	0.193204	0.021879	0.350589	1.53986	0.539857	Guangdong (province)	Shenzhen (city)	1
20	SHFA	2000	C39	Manufacture of household electronic appliances	4.66967e+08	2.87805e+06	2.62264	2.18982	5.74311	2129.08	51.7484	1355.7	20.471	1.56979e+09	3.36167	0.297471	0	0.016164	0.006163	0.013464	0.01212	0.009615	7.54811e+06	0.018352	0.025326	0	1.2751	0.831189	0.384469	0.358989	1.56004	0.560036	Guangdong (province)	Shenzhen (city)
20	SHFA	2001	C39	Manufacture of household electronic appliances	4.50226e+08	3.0459e+06	2.88757	2.16106	6.24021	1638.97	60.2464	124.82	17.1683	2.02887e+09	4.50635	0.221909	0	0.019535	0.006765	0.019879	0.013335	0.010475	8.79523e+06	0.021622	0.030407	0	0.960953	0.667975	0.336244	0.354153	1.54835	0.548355	Guangdong (province)	Shenzhen (city)
20	SHFA	2002	C39	Manufacture of household electronic appliances	4.79017e+08	5.36006e+06	2.35175	2.06232	4.85008	466.471	19.3881	364.699	8.50489	1.2042e+09	2.5139	0.397788	0	0.026315	0.01119	0.032075	0.017965	0.018232	1.26055e+07	0.030158	0.043273	0	0.903133	0.659179	0.247925	0.386274	1.62939	0.62939	Guangdong (province)	Shenzhen (city)
20	SHFA	2003	C39	Manufacture of household electronic appliances	4.76381e+08	-7.7344e+06				0	13.9762	346.845	5.98923	9.88855e+08	2.07577	0.48175	0	-0.002042	-0.016236	-0.041644	-0.027838	-0.027965	-972784	-0.002369	-0.003488	0	0.929565	0.703382	0.236583	0.419417	1.72241	0.722406	Guangdong (province)	Shenzhen (city)	1
20	ST HFA	2004	C39	Manufacture of household electronic appliances	4.29708e+08	-4.4342e+07				0	6.5507	78.2858	3.64564	6.19979e+08	1.44279	0.693101	0	-0.086422	-0.103191	-0.286982	-0.169844	-0.190934	-3.71364e+07	-0.103955	-0.145972	0	0.782447	0.589061	0.179276	0.459548	1.8503	0.850304	Guangdong (province)	Shenzhen (city)	1
20	*ST HFA	2005	C39	Manufacture of household electronic appliances	3.89185e+08	6.62231e+06	2.00899	2.82811	5.68165	123.145	7.12718	29.5719	3.41417	5.42903e+08	1.39497	0.71686	0	0.034185	0.017016	0.052584	0.026292	0.027725	1.33042e+07	0.039957	0.056482	0	0.837758	0.634112	0.113691	0.386259	1.62935	0.629352	Guangdong (province)	Shenzhen (city)	1
20	SST HFA	2006	C39	Manufacture of household electronic appliances	3.76032e+08	-1.95542e+07				0	0	0	0	4.49731e+08	1.19599	0.836126	0	-0.038164	-0.052002	-0.140838	-0.082497	-0.087357	-1.4351e+07	-0.049292	-0.062031	0	0.9123	0.817679	0.128855	0.404724	1.67989	0.679892	Guangdong (province)	Shenzhen (city)	1
20	ST HFA	2007	C39	Manufacture electronic parts	3.73957e+08	2.20659e+07	1.19785	1.93996	2.32378	96.1155	10.9751	142.88	8.75671	1.02414e+09	2.73866	0.365142	0	0.068436	0.059007	0.166272	0.117849	0.091106	2.55922e+07	0.08609	0.109828	0	1.00723	0.759839	0.123505	0.352331	1.544	0.544	Guangdong (province)	Shenzhen (city)	2
20	ST HFA	2008	C39	Manufacture electronic parts	4.46671e+08	7.56791e+06	2.32814	2.65014	6.1699	89.7985	3.58808	0	2.74238	5.53177e+08	1.23844	0.807465	0	0.025616	0.016943	0.038306	0.038911	0.030539	1.14419e+07	0.040783	0.046665	0	0.995348	0.741122	0.067263	0.445208	1.80248	0.802478	Guangdong (province)	Shenzhen (city)	2
20	SHFA	2009	C39	Manufacture electronic parts	7.5678e+08	4.15459e+06	2.6372	1.92347	5.07258	751.081	6.13942	0	12.3845	1.70288e+09	2.25017	0.444411	0	0.024893	0.00549	0.009361	0.019833	0.016489	1.88383e+07	0.029908	0.051881	0	1.59211	1.42473	0.097409	0.667058	3.00352	2.00352	Guangdong (province)	Shenzhen (city)	2
20	SHFA	2010	C39	Manufacture electronic parts	7.25894e+08	9.17726e+06	2.44593	1.57314	3.84778	290.651	3.57759	46.9611	10.0065	1.54796e+09	2.13249	0.468936	0	0.042135	0.012643	0.022106	0.04485	0.034428	3.05858e+07	0.047488	0.064124	0	1.66088	1.36292	0.298596	0.632778	2.72315	1.72315	Guangdong (province)	Shenzhen (city)	2
20	SHFA	2011	C39	Manufacture electronic parts	6.68386e+08	1.03745e+07	2.30567	1.56398	3.60602	143.839	1.70392	30.9784	5.3884	1.03309e+09	1.54565	0.646976	0	0.050145	0.015522	0.02867	0.049981	0.037461	3.35163e+07	0.048789	0.071368	0	1.76465	1.49192	0.525428	0.58566	2.41348	1.41348	Guangdong (province)	Shenzhen (city)	2
20	SHFA	2012	C39	Manufacturing of Computers, Communication and Other Electronic Equipment	6.81645e+08	3.2419e+06	5.6783	1.74169	9.88982	543.281	2.43305	95.6216	6.28616	1.182e+09	1.73404	0.576688	0	0.038587	0.004756	0.00844	0.01599	0.011571	2.63026e+07	0.042258	0.057893	0	1.62546	1.44446	0.424214	0.588963	2.43287	1.43287	Guangdong (province)	Shenzhen (city)	2
20	SHF	2013	C39	Manufacturing of Computers, Communication and Other Electronic Equipment	7.31348e+08	-6.5174e+06	0	2.46064	0	0	2.95891	0	6.77732	1.28018e+09	1.75043	0.571287	0	0.01895	-0.008911	-0.014774	-0.03333	-0.023815	1.38592e+07	0.023505	0.031355	0	1.50731	1.34631	0.173252	0.62581	2.67244	1.67244	Guangdong (province)	Shenzhen (city)	2
20	SHFA	2014	C39	Manufacturing of Computers, Communication and Other Electronic Equipment	1.16274e+09	7.68762e+06	4.73787	1.37004	6.49108									0.04337	0.006612	0.00866	0.041234	0.027324	5.04282e+07	0.045318	0.077101	0	3.02638	2.9211	0.076339	0.758028	4.1327	3.1327	Guangdong (province)	Shenzhen (city)	2
20	SHFA	2015	C39	Manufacturing of Computers, Communication and Other Electronic Equipment	1.15499e+09	-4.20085e+06	0	1.34976	0	0	16.9628	48.835	26.9869	7.12373e+09	6.16779	0.162133	0	0.041817	-0.003637	-0.004373	-0.03798	-0.013381	4.82985e+07	0.042317	0.055495	0	3.38561	3.28999	2.23031	0.72819	3.67905	2.67905	Guangdong (province)	Shenzhen (city)	2
20	SHFA	2016	C39	Computer, communication and other electronical device manufacturing	6.32476e+08	5.45771e+06	1.57732	1.92122	3.03039	1161.66	10.2395	0	19.8311	5.00592e+09	7.9148	0.126346	0	0.021654	0.008629	0.015606	0.066929	0.017071	1.36959e+07	0.020127	0.02295	0	1.12753	0.976315	0.335347	0.494528	1.97835	0.97835	Guangdong (province)	Shenzhen (city)	2
20	SHFA	2017	C39	Computer, communication and other electronical device manufacturing	6.29763e+08	974409	4.54753	2.0888	9.49889	4111.96	4.66963	341.776	12.4948	3.35344e+09	5.32493	0.187796	0	0.018277	0.001547	0.002799	0.011653	0.003039	1.15102e+07	0.019703	0.035799	0	1.12646	0.93105	0.263651	0.490804	1.96388	0.963878	Guangdong (province)	Shenzhen (city)	2
20	SHFA	2018	C39	Manufacturing of Computers, Communication and Other Electronic Equipment	6.1709e+08	3.29502e+06	3.2467	1.90072	6.17108	898.891	4.64937	0	9.14247	2.60546e+09	4.22217	0.236845	0	0.02416	0.00534	0.010289	0.017519	0.010171	1.49087e+07	0.026521	0.046245	0	1.09279	0.877904	0.095412	0.475007	1.90479	0.904787	Guangdong (province)	Shenzhen (city)	2
20	SHFA	2019	C39	Computer, communication and other electronical device manufacturing	6.14164e+08	5.46005e+06	2.28333	1.77608	4.05537	553.352	4.18724	40.5745	9.17144	2.59878e+09	4.23141	0.236328	0	0.028816	0.00889	0.017242	0.027544	0.016574	1.76975e+07	0.033623	0.048562	0	1.51273	1.19281	0.175051	0.463615	1.86433	0.864334	Guangdong (province)	Shenzhen (city)	2
20	SHFA	2020	C39	Computer, communication and other electronical device manufacturing	6.2778e+08	6.83019e+06	2.43367	1.76953	4.30644	414.159	4.08936	47.368	8.41276	2.36319e+09	3.76436	0.26565	0	0.03418	0.01088	0.020216	0.035279	0.020313	2.14577e+07	0.042026	0.053233	0	1.49217	1.18228	0.132721	0.464384	1.86701	0.86701	Guangdong (province)	Shenzhen (city)	2,3
20	SHFA	2021	C39	Computer, communication and other electronical device manufacturing	6.59933e+08	7.2019e+06	1.65231	1.69532	2.80118	360.149	3.38782	0	7.55205	2.22363e+09	3.36948	0.296782	0	0.029921	0.010913	0.019136	0.038331	0.020969	1.97461e+07	0.032812	0.052706	0	1.20627	0.915936	0.105136	0.479568	1.92148	0.921479	Guangdong (province)	Shenzhen (city)	2,3
20	SHFA	2022	C39	Computer, communication and other electronical device manufacturing	6.08824e+08	1.01278e+07	1.16572	2.17139	2.53124	249.673	3.80568	30.6905	7.15154	2.12633e+09	3.49253	0.286326	0	0.029331	0.016635	0.029327	0.059247	0.028644	1.78571e+07	0.028677	0.047335	0	1.70744	1.37891	0.274616	0.419243	1.72189	0.721892	Guangdong (province)	Shenzhen (city)	2,3
21	SKJA	2000	C39	Manufacture of related equipment	3.87486e+09	1.5079e+08	1.15346	1.65158	1.90503	98.1358	3.82958	0	6.35376	7.28724e+09	1.88064	0.531733	0.001981	0.050246	0.038915	0.056606	0.156103	0.064745	194694709	0.052288	0.081472	0.012793	2.03082	1.79662	0.66868	0.398947	1.66375	0.663747	Guangdong (province)	Shenzhen (city)
21	SKJA	2001	C39	Manufacture of related equipment	4.64533e+09	-2.30576e+07	0	6.73614	0	0	2.19579	41.9822	3.7071	6.36494e+09	1.37018	0.729831	0.004089	0.004853	-0.004964	-0.007023	-0.020233	-0.009934	2.25444e+07	0.003879	0.007478	0.061588	2.64821	2.28957	0.900974	0.500332	2.00133	1.00133	Guangdong (province)	Shenzhen (city)
21	SKJA	2002	C39	Manufacture of related equipment	5.04623e+09	6.05747e+07	1.57352	2.03447	3.20128	122.569	1.20161	29.112	3.24937	6.4528e+09	1.27874	0.782021	0.007897	0.027824	0.012004	0.01599	0.060459	0.02651	1.41583e+08	0.034128	0.048134	-0.371151	1.4791	1.32681	0.402419	0.547199	2.20848	1.20848	Guangdong (province)	Shenzhen (city)
21	SKJA	2003	C39	Manufacture of related equipment	4.38878e+09	2.22619e+08	1.01055	1.54175	1.55802	35.8204	1.01457	9.41816	3.17919	5.88468e+09	1.34084	0.745799	0.007353	0.065539	0.050725	0.066721	0.282834	0.088754	2.86462e+08	0.089875	0.11308	0.105955	1.77429	1.47163	0.414559	0.42848	1.74972	0.749719	Guangdong (province)	Shenzhen (city)	1
21	SKJA	2004	C39	Manufacture of related equipment	4.00757e+09	2.27492e+08	0.963843	1.37151	1.32192	30.0915	0.989063	11.972	2.57088	5.15229e+09	1.28564	0.777823	0.014454	0.061346	0.056766	0.083956	0.330689	0.085435	2.45846e+08	0.081757	0.095076	-0.004349	2.01574	1.74107	0.685766	0.335572	1.50505	0.505054	Guangdong (province)	Shenzhen (city)	1
21	SKJA	2005	C39	Manufacture of related equipment	4.27212e+09	3.14288e+08	0.97296	1.14014	1.10932	18.6563	0.727547	33.3016	2.04483	5.09204e+09	1.19192	0.83898	0.014375	0.080544	0.073567	0.097555	0.449716	0.109605	3.44093e+08	0.106079	0.124348	0.167841	2.29939	2.12645	0.900998	0.328799	1.48987	0.489867	Guangdong (province)	Shenzhen (city)	1
21	CCKF	2006	C39	Manufacture of related equipment	3.97973e+09	3.41185e+08	1.00021	1.15644	1.15668	21.4733	0.711526	10.2842	2.36138	5.47654e+09	1.37611	0.726688	0.043217	0.091166	0.085731	0.124536	0.419869	0.109968	3.62815e+08	0.109828	0.121378	0.238093	3.14	3.01068	1.95511	0.220404	1.28272	0.282715	Guangdong (province)	Shenzhen (city)	1
21	CCKF	2007	C39	Manufacture of related equipment	5.14416e+09	7.09204e+08	0.998347	1.09395	1.09214	20.8221	1.12784	0	4.23493	9.85988e+09	1.91671	0.521726	0.021441	0.159315	0.137866	0.195964	0.848963	0.203386	8.19542e+08	0.200354	0.23319	1.3718	2.24623	2.13264	1.02655	0.322148	1.47525	0.475247	Guangdong (province)	Shenzhen (city)	1
21	CCKF	2008	C39	Manufacture of related equipment	4.33173e+09	3.1648e+08	1.01535	1.39083	1.41218	11.5053	0.261069	10.7563	1.051	4.40579e+09	1.0171	0.98319	0.032609	0.072711	0.073061	0.122863	0.387093	0.091349	3.14964e+08	0.091045	0.089207	0.097177	3.20652	2.82411	1.66092	0.2002	1.25031	0.250313	Guangdong (province)	Shenzhen (city)	1
21	CCKF	2009	C39	Manufacture of related equipment	5.42829e+09	2.65937e+08	0.899004	1.8797	1.68986	42.6305	0.845709	22.9637	2.86809	1.28047e+10	2.35889	0.423928	0.012413	0.051405	0.048991	0.077235	0.203465	0.067278	2.79042e+08	0.053173	0.071419	0.040189	2.36411	2.06852	1.12902	0.271815	1.37328	0.373277	Guangdong (province)	Shenzhen (city)	1
21	CCKF	2010	C39	Manufacture of related equipment	6.66654e+09	3.56342e+08	0.950751	1.76513	1.6782	43.4648	0.745651	135.347	3.4585	1.7665e+10	2.6498	0.377387	0.011499	0.057006	0.053452	0.087817	0.266492	0.07957	3.80035e+08	0.063736	0.089391	0.228208	1.90004	1.59651	0.674267	0.328237	1.48862	0.48862	Guangdong (province)	Shenzhen (city)	1
21	CCKF	2011	C39	Manufacture of related equipment	1.03368e+10	2.20143e+08	0.717278	2.62156	1.88038	30.7432	0.363272	39.7935	1.56642	1.27815e+10	1.23651	0.80873	0.017544	0.018219	0.021297	0.029089	0.148759	0.050952	1.8833e+08	0.015874	0.042355	0.054881	1.26663	1.13066	0.374698	0.582013	2.39242	1.39242	Guangdong (province)	Shenzhen (city)	1
21	CCKF	2012	C39	Computer, communication and other electronical device manufacturing	1.01814e+10	8.45215e+06	-0.357293	0	4.84998	735.174	0.378901	21.5871	1.49506	1.22367e+10	1.20187	0.832037	0.004034	-0.002051	0.00083	0.001132	0.00672	0.002034	-2.08835e+07	-0.007744	-0.004887	0.015963	1.24513	1.12188	0.309913	0.59178	2.44966	1.44966	Guangdong (province)	Shenzhen (city)	1
21	CCKF	2013	C39	Computer, communication and other electronical device manufacturing	1.37266e+10	1.58875e+08	-0.175523	0	0.768355	48.8955	0.516522	17.307	1.56582	1.62409e+10	1.18318	0.845183	0.008996	-0.003198	0.011574	0.014492	0.129711	0.032024	-4.3897e+07	-0.011317	-0.009564	0.038108	1.25557	1.19498	0.256792	0.638573	2.76681	1.76681	Guangdong (province)	Shenzhen (city)	1
21	SKJ	2014	C39	Computer, communication and other electronical device manufacturing	1.44504e+10	1.60556e+08	0.272757	4.47159	1.21966	65.7941	0.642395	0	2.08808	1.99496e+10	1.38056	0.724345	0.006616	0.005126	0.011111	0.01385	0.114685	0.031737	7.40754e+07	-0.002956	0.014692	0.096184	1.23832	1.16393	0.205504	0.649905	2.85637	1.85637	Guangdong (province)	Shenzhen (city)	1
21	SKJ	2015	C39	Computer, communication and other electronical device manufacturing	1.43375e+10	1.8066e+08	0.570023	3.09506	1.76426	98.2141	1.15503	36.1769	3.40847	2.68629e+10	1.87361	0.533729	0.004146	0.011031	0.012601	0.017233	0.08542	0.034704	1.58152e+08	0.004806	0.030322	0.005401	1.16549	1.07303	0.252781	0.636919	2.75421	1.75421	Guangdong (province)	Shenzhen (city)	1
21	SKJ	2016	C39	Computer, communication and other electronical device manufacturing	1.17174e+10	2.23741e+08	1.12644	2.1372	2.40743	62.0092	0.920686	38.9129	2.61905	2.02856e+10	1.73124	0.57762	0.005302	0.035896	0.019095	0.030786	0.08813	0.042237	4.20612e+08	0.028688	0.077644	0.023959	1.16735	1.00353	0.173164	0.547908	2.21194	1.21194	Guangdong (province)	Shenzhen (city)	1
21	SKJ	2017	C39	Computer, communication and other electronical device manufacturing	1.65995e+10	5.73896e+08	1.03274	1.67314	1.72792	24.9442	1.00743	19.8915	2.41456	2.49755e+10	1.50459	0.664631	0.005139	0.045523	0.034573	0.051195	0.235373	0.096799	7.55665e+08	0.042583	0.129253	0.098701	1.07806	0.919559	0.154964	0.642835	2.79982	1.79982	Guangdong (province)	Shenzhen (city)	1
21	SKJ	2018	C39	Computer, communication and other electronical device manufacturing	1.59968e+10	5.65372e+08	0.757251	2.00055	1.51492	14.9631	0.526725	20.1054	1.24963	1.76846e+10	1.1055	0.904564	0.017391	0.033085	0.035343	0.056055	0.220217	0.083514	5.29258e+08	0.028882	0.080261	0.087651	1.11946	0.875781	0.200748	0.576803	2.36297	1.36297	Guangdong (province)	Shenzhen (city)	1
21	SKJ	2019	C39	Computer, communication and other electronical device manufacturing	1.84534e+10	4.41859e+08	0.681396	2.4209	1.64959	40.5558	1.35513	0	2.52318	2.9257e+10	1.58546	0.630734	0.004926	0.020183	0.023945	0.036811	0.162484	0.062215	3.72447e+08	0.017195	0.052081	-0.051852	1.07772	0.87451	0.127309	0.615132	2.59829	1.59829	Guangdong (province)	Shenzhen (city)	1
21	SKJ	2020	C39	Computer, communication and other electronical device manufacturing	2.16346e+10	9.53088e+08	1.24164	1.45204	1.80291	29.3453	1.86866	8.9572	3.49173	4.15852e+10	1.92216	0.520248	0.008417	0.064272	0.044054	0.067653	0.284404	0.118988	1.3905e+09	0.067941	0.158451	0.153446	1.2359	1.02821	0.125796	0.629761	2.70096	1.70096	Guangdong (province)	Shenzhen (city)	1
21	SKJ	2021	C39	Computer, communication and other electronical device manufacturing	2.70489e+10	8.34063e+08	0.97143	1.56812	1.52332	29.6377	1.49923	28.4919	2.15442	4.02898e+10	1.48952	0.671359	0.00947	0.036753	0.030835	0.04996	0.19583	0.072692	9.9413e+08	0.036271	0.087094	-0.003836	1.15487	0.909609	0.342178	0.575808	2.35742	1.35742	Guangdong (province)	Shenzhen (city)	1
21	SKJ	2022	C39	Computer, communication and other electronical device manufacturing	2.78129e+10	6.88787e+08	0.47166	2.33535	1.10149	24.2204	1.03501	18.6254	1.39459	3.25315e+10	1.16965	0.854955	0.012161	0.013699	0.024765	0.041401	0.16333	0.057579	3.81016e+08	0.010856	0.028223	0.173297	1.24104	0.903657	0.221507	0.569897	2.32502	1.32502	Guangdong (province)	Shenzhen (city)	1
22	SCWA	2000	G58	Port	2.25234e+09	1.1253e+08	1.2346	1.48641	1.83513	44.7527	11.6529	23.4968	4.02794	2.78944e+09	1.23846	0.807453	0.007818	0.066538	0.049961	0.368267	0.112468	0.090004	1.49866e+08	0.067894	0.095395	0.02436	0.543663	0.512962	0.252302	0.4449	1.80148	0.801478	Guangdong (province)	Shenzhen (city)
22	SCWA	2001	G58	Port	2223564238	124053958	1.28043	1.54292	1.9756	37.5815	9.79744	20.5613	3.38886	3.04666e+09	1.37017	0.729838	0.006678	0.075606	0.055791	0.404469	0.10525	0.090173	168115014	0.07686	0.101036	0.17521	0.535349	0.503004	0.283062	0.381297	1.61628	0.616285	Guangdong (province)	Shenzhen (city)
22	SCWA	2002	G58	Port	2331627234	288733922	1.08126	1.3083	1.41461	15.0501	5.8827	10.3992	2.77795	2.90562e+09	1.24618	0.802454	0.020228	0.140322	0.123834	0.906082	0.225037	0.18458	327179345	0.146805	0.195498	0.041242	0.501722	0.470672	0.087745	0.329107	1.49055	0.49055	Guangdong (province)	Shenzhen (city)
22	SCWA	2003	G58	Port	3214220100	494091168	1.04857	1.20299	1.26141	14.1537	6.67395	11.6042	3.50573	4.7941e+09	1.49153	0.670453	0.021648	0.174022	0.15372	1.87466	0.31123	0.24769	559345903	0.172963	0.262859	0.470599	0.344648	0.318554	0.05586	0.379385	1.6113	0.611305	Guangdong (province)	Shenzhen (city)	1
22	SCWA	2004	G58	Port	4257118245	832209991	1.03203	1.16334	1.2006	14.1066	7.56104	11.3153	4.59887	7.04543e+09	1.65498	0.604238	0.024221	0.213651	0.195487	2.21595	0.387706	0.326008	909536794	0.209365	0.326082	-0.102904	0.332927	0.312722	0.081807	0.400362	1.66767	0.667674	Guangdong (province)	Shenzhen (city)	3
22	SCWA	2005	G58	Port	4573762884	903727132	1.04979	1.17892	1.23762	9.50315	4.84027	7.06201	2.82927	6.48292e+09	1.41742	0.70551	0.050473	0.225891	0.197589	2.18155	0.283124	0.29772	1033172440	0.220193	0.311977	0.174258	0.383767	0.363494	0.132712	0.336324	1.50676	0.506759	Guangdong (province)	Shenzhen (city)	3
22	SCWA	2006	G58	Port	4589401082	946874126	1.0491	1.22541	1.28557	12.468	6.19616	10.3015	3.86407	7.80765e+09	1.70124	0.587808	0.028312	0.237688	0.206318	2.14814	0.306366	0.309919	1090844154	0.229081	0.321676	0.330489	0.338689	0.320553	0.129488	0.334285	1.50215	0.502145	Guangdong (province)	Shenzhen (city)	1
22	SCWA	2007	G58	Port	5457335718	992504204	1.0272	1.23773	1.2714	17.3192	8.57942	14.3545	5.46629	9.96704e+09	1.82636	0.547538	0.022888	0.196275	0.181866	0.919037	0.436658	0.31562	1071138707	0.215814	0.327914	0.369671	0.484617	0.473564	0.350733	0.423781	1.73545	0.735451	Guangdong (province)	Shenzhen (city)	1
22	SCWA	2008	G58	Port	5153728048	944409177	0.942989	1.2297	1.1596	6.48581	3.20023	5.61767	1.84071	5.8976e+09	1.14434	0.873869	0.047368	0.189028	0.183248	1.11926	0.417533	0.283806	974199363	0.190778	0.277078	0.314263	0.624711	0.604123	0.474932	0.35432	1.54876	0.548756	Guangdong (province)	Shenzhen (city)	1
22	SCWA	2009	G58	Port	5527873569	604135301	1.01555	1.30613	1.32644	16.1475	6.65692	13.4277	2.85193	1.11836e+10	2.02313	0.494283	0.019332	0.124908	0.109289	0.603767	0.273482	0.176617	690474643	0.125997	0.179061	0.206022	0.618129	0.602305	0.457814	0.38121	1.61606	0.616058	Guangdong (province)	Shenzhen (city)	1
22	SCWA	2010	G58	Port	6202184742	826639364	0.989076	1.2311	1.21765	10.9431	5.19762	9.76002	2.37606	1.10087e+10	1.77497	0.56339	0.029701	0.153797	0.133282	0.768709	0.311592	0.217128	953879476	0.146155	0.240943	0.12841	0.476089	0.465513	0.346087	0.386159	1.62908	0.629085	Guangdong (province)	Shenzhen (city)	1
22	SCWA	2011	G58	Port	6540228435	667775668	1.01515	1.24308	1.26192	8.98917	3.51421	8.04453	1.46192	7.99097e+09	1.22182	0.818453	0.038668	0.126709	0.102103	0.890993	0.269039	0.162632	828708282	0.117678	0.200154	0.081958	0.340209	0.329541	0.217337	0.372183	1.59282	0.592822	Guangdong (province)	Shenzhen (city)	1
22	SCWA	2012	G55	Water Transportation	6781130450	615769510	1.09551	1.2572	1.37728	10.6489	3.6759	9.38798	1.46859	8.57121e+09	1.26398	0.791152	0.033909	0.119694	0.090806	0.999876	0.22797	0.13791	811657722	0.106137	0.169376	0.053878	0.401392	0.387492	0.205214	0.341554	1.51873	0.518727	Guangdong (province)	Shenzhen (city)	1
22	SCWA	2013	G55	Water Transportation	7.34653e+09	6.4248e+08	1.05389	1.28464	1.35387	15.8361	5.71345	11.3404	2.15191	1.20062e+10	1.63427	0.611896	0.023479	0.109024	0.087454	0.645905	0.227147	0.135886	8.00945e+08	0.1068	0.144431	0.064584	0.662109	0.647962	0.476291	0.35642	1.55381	0.553809	Guangdong (province)	Shenzhen (city)	1
22	SCWA	2014	G55	Water Transportation	6.93582e+09	5.2979e+08	1.11543	1.31898	1.47123	27.1638	7.97396	17.5863	2.95166	1.47403e+10	2.12524	0.470534	0.01379	0.108159	0.076385	0.701477	0.159583	0.108662	7.50169e+08	0.101718	0.127031	0.06104	0.779228	0.759532	0.483514	0.297041	1.42256	0.422558	Guangdong (province)	Shenzhen (city)	1
22	SCWA	2015	G55	Water Transportation	6.91377e+09	6.52718e+08	1.08173	1.30398	1.41055	19.0648	6.64524	12.7258	2.37965	1.3004e+10	1.88088	0.531667	0.021244	0.113907	0.094408	0.706916	0.203138	0.124819	7.87528e+08	0.119247	0.133566	0.068598	0.848617	0.832717	0.62786	0.243639	1.32212	0.322119	Guangdong (province)	Shenzhen (city)	1
22	SCWA	2016	G55	Water Transportation	6.62048e+09	6.6985e+08	1.02209	1.29485	1.32346	18.3173	6.44051	14.8231	2.17667	1.18519e+10	1.79019	0.558598	0.026064	0.118977	0.101178	1.01283	0.220576	0.118831	7.87681e+08	0.113794	0.132809	0.079638	1.13178	1.10651	0.729073	0.148552	1.17447	0.174469	Guangdong (province)	Shenzhen (city)	1
22	SCWA	2017	G55	Water Transportation	7.97547e+09	7.13859e+08	1.03132	1.36606	1.40885									0.112388	0.089507	0.616528	0.181673	0.108703	8.96349e+08	0.104523	0.128029	0.054678	1.30788	1.28319	0.9242	0.176595	1.21447	0.214469	Guangdong (province)	Shenzhen (city)	1
24	ZSJA	2000	K70	Real estate development and operation	4.88883e+09	2.97579e+08	1.16069	1.22592	1.42292	23.1491	2.36138	30.5015	2.74873	5.98958e+09	1.22516	0.816223	0.007192	0.083979	0.060869	0.119935	0.242378	0.11874	4.10558e+08	0.085919	0.169299	0.00491	1.36715	0.654237	0.386449	0.487376	1.95075	0.950747	Guangdong (province)	Shenzhen (city)
24	ZSJA	2001	K70	Real estate development and operation	4692619143	236236752	1.09421	1.27845	1.3989	23.0901	1.64259	201.614	2.29703	5.89185e+09	1.25556	0.796459	0.007686	0.067956	0.050342	0.090466	0.362952	0.099481	318891564	0.067243	0.102313	-0.033451	1.75461	0.532906	0.319835	0.493953	1.9761	0.9761	Guangdong (province)	Shenzhen (city)
24	ZSJA	2002	K70	Real estate development and operation	5268964574	267621563	1.01147	1.17238	1.18582	15.8252	1.09886	5.12655	1.6136	5.67816e+09	1.07766	0.927935	0.010799	0.064455	0.050792	0.082401	0.392203	0.101964	339610856	0.070841	0.110595	-0.033923	1.39086	0.391023	0.260433	0.501864	2.00748	1.00748	Guangdong (province)	Shenzhen (city)
24	ZSJA	2003	K70	Real estate development and operation	5923647954	358821184	1.0009	1.13853	1.13955	15.8951	1.17869	0	1.71578	6.94596e+09	1.17258	0.852819	0.003617	0.076914	0.060574	0.091498	0.514078	0.107944	455610039	0.083186	0.1426	-0.028472	1.55332	0.468681	0.275298	0.438837	1.78201	0.782012	Guangdong (province)	Shenzhen (city)	1
24	ZSDC	2004	K70	Real estate development and operation	8454998786	381700609	1.02174	1.09113	1.11486	12.7915	1.40468	0	1.37419	8.8874e+09	1.05114	0.951347	0.015209	0.057007	0.045145	0.066346	0.629268	0.10743	481991951	0.073477	0.137867	-0.04176	1.18332	0.120085	0.082567	0.579775	2.37968	1.37968	Guangdong (province)	Shenzhen (city)	1
24	G ZSJ	2005	K70	Real estate development and operation	8936565336	439918069	0.932	1.20663	1.12458	16.43	2.71777	0	1.85867	1.03214e+10	1.15496	0.86583	0.001541	0.055904	0.049227	0.07233	0.755568	0.113127	499593711	0.053859	0.10973	-0.034363	1.77643	0.118091	0.090883	0.564853	2.29807	1.29808	Guangdong (province)	Shenzhen (city)	1
24	ZSDC	2006	K70	Real estate development and operation	14201844482	592077561	0.989005	1.2029	1.18967	29.662	5.97475	0	3.90467	2.22667e+10	1.56788	0.637805	0.006683	0.050053	0.04169	0.054326	1.0329	0.131639	710851440	0.052346	0.101773	-0.023066	1.89698	0.229712	0.160749	0.683299	3.15755	2.15755	Guangdong (province)	Shenzhen (city)	1
24	ZSDC	2007	K70	Real estate development and operation	25107163682	1195130888	1.00729	1.09376	1.10173	41.8499	12.1645	0	5.46938	4.36963e+10	1.74039	0.574584	0.001014	0.058352	0.047601	0.055162	4.13323	0.13069	1465044852	0.063814	0.144147	0.351402	1.7641	0.366275	0.288645	0.635771	2.74553	1.74553	Guangdong (province)	Shenzhen (city)	1
24	ZSDC	2008	K70	Real estate development and operation	37437014995	1092000105	1.02375	1.12189	1.14853	20.6328	6.30558	0	1.38401	3.93849e+10	1.05203	0.950542	0.00686	0.035601	0.029169	0.033603	3.83732	0.067078	1332778614	0.039009	0.073952	0.92245	2.28559	0.606826	0.517502	0.565149	2.29964	1.29964	Guangdong (province)	Shenzhen (city)	1
24	ZSDC	2009	K70	Real estate development and operation	47897160497	1754465851	0.993246	1.08096	1.07366	26.0659	4.51105	6.48242	2.49872	5.89853e+10	1.2315	0.812019	0.00338	0.04715	0.03663	0.04115	5.85572	0.095862	2258373991	0.064129	0.095283	0.485101	1.79806	0.513445	0.370088	0.617889	2.61704	1.61704	Guangdong (province)	Shenzhen (city)	1
24	ZSDC	2010	K70	Real estate development and operation	59818240763	2483986973	1.02843	1.05566	1.08567	11.027	1.98738	0	1.29533	6.23402e+10	1.04216	0.959545	0.006771	0.056256	0.041526	0.046334	9.51939	0.117469	3365137969	0.074448	0.121277	0.109129	1.88057	0.523072	0.312707	0.646497	2.82883	1.82883	Guangdong (province)	Shenzhen (city)	1
24	ZSDC	2011	K70	Real estate development and operation	79666494368	3312954510	0.962467	1.04878	1.00942	9.33047	2.04557	0	1.27328	8.15102e+10	1.02314	0.977381	0.01	0.054267	0.041585	0.044804	7.59451	0.136465	4323258094	0.067664	0.121277	0.065456	1.86341	0.567082	0.344242	0.695267	3.28156	2.28156	Guangdong (province)	Shenzhen (city)	1
24	ZSDC	2012	K70	Real Estate	1.09197e+11	4.27752e+09	1.06358	1.03616	1.10203	12	2.02912	10.0671	1.74359	1.1863e+11	1.08639	0.920483	0.009535	0.060383	0.039172	0.0415	9.82897	0.1453	6.59365e+09	0.087351	0.157116	0.005144	1.57967	0.451105	0.279215	0.730403	3.70924	2.70924	Guangdong (province)	Shenzhen (city)	1
24	ZSDC	2013	K70	Real Estate	1.3404e+11	5.50831e+09	1.07712	1.04451	1.12507	6.47848	1.09573	71.9577	0.91696	1.31937e+11	0.984305	1.01595	0.021944	0.064023	0.041094	0.044837	2.70225	0.141539	8.58164e+09	0.087701	0.166386	0.344346	1.64164	0.59298	0.323855	0.709661	3.44425	2.44425	Guangdong (province)	Shenzhen (city)	1
24	ZSDC	2014	K70	Real Estate	1.51692e+11	5.50985e+09	1.09839	1.04927	1.15251	12.3378	1.56688	0	1.55393	1.61076e+11	1.06186	0.941747	0.01152	0.060288	0.036323	0.039286	2.9855	0.125949	9.14524e+09	0.077674	0.139855	0.170561	1.75063	0.489701	0.286438	0.711609	3.46751	2.46751	Guangdong (province)	Shenzhen (city)	1
25	ST TLA	2000	S90	Composite Industries	7.66479e+08	-1.18829e+08				0	18.6195	16770.9	28.8186	1.2461e+09	1.62574	0.615105	0	-0.104541	-0.155032	-0.370322	-0.326453	-1.20511	-8.01286e+07	-0.139505	-0.368342	-0.12544	0.498578	0.383624	0.050224	0.871354	7.77329	6.77329	Guangdong (province)	Shenzhen (city)
25	ST TLA	2001	S90	Composite Industries	1.36843e+09	7.16629e+06	3.39386	2.00556	6.80661	365.482	3.72438	45.2214	9.02775	1.9208e+09	1.40365	0.71243	0	0.019828	0.005237	0.009621	0.01549	0.024701	3.15479e+07	0.03129	0.150905	0.034474	0.7047	0.442859	0.091299	0.78799	4.71675	3.71675	Guangdong (province)	Shenzhen (city)
25	ST TLA	2002	S90	Composite Industries	1.23223e+09	-3.67176e+07				0	1.09003	11.6715	6.07695	1.47891e+09	1.20019	0.833203	0	-0.005576	-0.029798	-0.057313	-0.08149	-0.158767	-7.08423e+06	-0.009762	-0.023369	-0.038673	0.678399	0.528836	0.111298	0.812318	5.32817	4.32817	Guangdong (province)	Shenzhen (city)
25	ST TLB	2003	S90	Composite Industries	1.2747e+09	9.54368e+06	2.30345	1.81895	4.18986	121.87	0.809733	11.5443	4.79915	1.48493e+09	1.16492	0.858425	0	0.024471	0.007487	0.012826	0.023751	0.039379	3.10369e+07	0.0274	0.108769	0.103018	0.750155	0.599314	0.087219	0.809876	5.25971	4.25971	Guangdong (province)	Shenzhen (city)	1
25	ST TLA	2004	S90	Composite Industries	1.06346e+09	9.61282e+06	1.87291	1.81767	3.40433	77.6832	0.663932	0	2.8068	1.15836e+09	1.08924	0.918072	0	0.024601	0.009039	0.017749	0.024659	0.036131	2.63011e+07	0.027649	0.089733	0.052143	0.712545	0.496794	0.114121	0.749824	3.99719	2.99719	Guangdong (province)	Shenzhen (city)	1
25	G TLA	2005	S90	Composite Industries	8.59359e+08	7.71408e+06	1.92658	2.08114	4.0095	90.8074	0.671094	19.4888	2.52688	9.35157e+08	1.0882	0.918946	0	0.023694	0.008977	0.025213	0.019699	0.027827	2.06377e+07	0.028373	0.067104	0.053283	0.558671	0.37284	0.137935	0.677414	3.09995	2.09995	Guangdong (province)	Shenzhen (city)	1
25	TLA	2006	S90	Composite Industries	8.30866e+08	-8.78835e+07				0	0.72087	147.224	4.31914	1.0127e+09	1.21885	0.820445	0	-0.090962	-0.105773	-0.301207	-0.244698	-0.464465	-7.51778e+07	-0.127463	-0.25248	0.096668	0.533339	0.359647	0.082547	0.772268	4.39114	3.39113	Guangdong (province)	Shenzhen (city)	1
25	TLA	2007	S90	Composite Industries	8.35575e+08	6.62577e+06	3.05289	1.98188	6.05048	508.999	3.40301	0	16.442	1.68625e+09	2.01807	0.495522	0	0.024602	0.00793	0.023366	0.032501	0.032303	2.05569e+07	0.035338	0.06645	0.183266	0.550592	0.412733	0.147318	0.754521	4.07367	3.07368	Guangdong (province)	Shenzhen (city)	1
25	TLA	2008	S90	Composite Industries	6.14544e+08	1.8449e+06	6.79144	2.13502	14.4999	454.916	1.31569	23.6561	4.48841	7.77375e+08	1.26496	0.790538	0	0.02419	0.003002	0.014305	0.00968	0.009866	1.48659e+07	0.03372	0.048109	0.05174	0.404805	0.243902	0.12453	0.695731	3.28656	2.28656	Guangdong (province)	Shenzhen (city)	1
25	TLA	2009	S90	Composite Industries	6.11487e+08	8.12351e+06	2.11125	1.93021	4.07516	305.875	5.74281	93.8531	12.7373	2.57241e+09	4.20681	0.23771	0	0.029842	0.013285	0.056134	0.044616	0.041642	1.82478e+07	0.039815	0.05362	0.110947	0.638071	0.557058	0.319115	0.680975	3.13456	2.13456	Guangdong (province)	Shenzhen (city)	1
25	TLA	2010	F51	Wholesale of automobiles, motorcycles, and related parts and accessories	5.99556e+08	3.92231e+06	3.566	2.40011	8.5588	525.107	5.33103	288.303	10.3086	2.20194e+09	3.67262	0.272285	0	0.019487	0.006542	0.030895	0.02262	0.019631	1.16834e+07	0.028214	0.03032	0.11982	0.594465	0.477189	0.300252	0.666757	3.00081	2.00081	Guangdong (province)	Shenzhen (city)	1
25	TLA	2011	F51	Wholesale of automobiles, motorcycles, and related parts and accessories	5.70693e+08	1.2502e+06	2.25777	2.07365	4.68181	993.754	3.08069	0	6.16932	1.46856e+09	2.5733	0.388607	0	0.026129	0.002191	0.010679	0.007595	0.006208	1.49116e+07	0.022228	0.043529	0.055672	0.431111	0.319831	0.205953	0.647128	2.83389	1.83389	Guangdong (province)	Shenzhen (city)	1
25	TLA	2012	F51	Wholesale Trade	644911292	971919	2.09146	1.72955	3.61728	1393.87	3.2283	0	6.7379	1.63089e+09	2.52887	0.395434	0	0.029954	0.001507	0.007095	0.006228	0.004834	1.93179e+07	0.023808	0.058759	0.026068	0.478083	0.311207	0.192465	0.688234	3.20753	2.20753	Guangdong (province)	Shenzhen (city)	1
25	TLA	2013	F51	Wholesale Trade	7.00998e+08	3.01798e+06	2.18368	1.41089	3.08094	640.851	3.97361	0	9.494	2.20952e+09	3.15196	0.317263	0	0.04417	0.004305	0.018211	0.020124	0.014815	3.09628e+07	0.038227	0.083968	0.042029	0.514843	0.319665	0.196235	0.709393	3.44107	2.44107	Guangdong (province)	Shenzhen (city)	1
25	TLA	2014	F51	Wholesale Trade	8.06325e+08	8.56621e+06	2.77262	1.55936	4.32349	258.18	4.75631	355.87	10.9308	2.55476e+09	3.1684	0.315617	0	0.034473	0.010624	0.055812	0.059967	0.042338	2.77965e+07	0.041591	0.067952	0.117205	0.416515	0.285688	0.217225	0.749071	3.98519	2.98519	Guangdong (province)	Shenzhen (city)	1
25	TLA	2015	F51	Wholesale Trade	1.16867e+09	4.2738e+07	1.09185	1.26877	1.38531	583.461	82.1	309.063	28.3819	1.61308e+10	13.8027	0.072449	0	0.044184	0.03657	0.118917	0.312908	0.048644	5.16368e+07	0.051949	0.076832	0.09101	1.36986	1.3083	0.378049	0.248214	1.33017	0.330165	Guangdong (province)	Shenzhen (city)	1
25	TLA	2016	F51	Wholesale Trade	1.189e+09	2.76179e+07	0.983403	1.46555	1.44123	594.931	50.6745	283.901	18.0849	1.15495e+10	9.71361	0.102948	0	0.025214	0.023228	0.080059	0.213718	0.030398	2.99794e+07	0.027382	0.032473	0.023815	1.38609	1.34173	0.717204	0.235883	1.3087	0.3087	Guangdong (province)	Shenzhen (city)	1
25	TLA	2017	F51	Wholesale Trade	1.40331e+09	6.57816e+07	1.02205	1.19665	1.22304	174.035	32.9697	0	11.471	8.34821e+09	5.94892	0.168098	0	0.050199	0.046876	0.143692	0.546827	0.065912	7.04456e+07	0.057275	0.070616	0.114036	1.31455	1.27824	0.407158	0.28881	1.40609	0.406094	Guangdong (province)	Shenzhen (city)	1
25	TLA	2018	F51	Wholesale Trade	1658295531	8.614e+07	1.07187	1.204	1.29053	91.5244	19.0323	0	7.17187	7.90263e+09	4.76551	0.209841	0	0.05853	0.051945	0.121494	0.764506	0.07836	97059974	0.072192	0.08842	0.378098	1.36891	1.34508	0.275804	0.337101	1.50853	0.508526	Guangdong (province)	Shenzhen (city)	1
25	TLA	2019	F51	Wholesale Trade	1.64578e+09	2.18807e+08	1.01647	1.0961	1.11415	41.7648	16.0022	115.806	6.82374	8.82379e+09	5.36146	0.186516	0.001981	0.186889	0.13295	0.319736	2.04264	0.163385	3.07578e+08	0.166325	0.247462	1.08041	2.27896	2.20773	1.3343	0.186276	1.22892	0.228917	Guangdong (province)	Shenzhen (city)	1
25	TLA	2020	F51	Wholesale Trade	1.70844e+09	6.03052e+07	0.9569	1.43183	1.37012	120.8	17.1644	66.7693	5.26119	7.10769e+09	4.16033	0.240365	0.001183	0.042962	0.035298	0.094424	0.506184	0.043553	7.33973e+07	0.04071	0.053465	0.0536	2.07154	1.99992	0.676158	0.189527	1.23385	0.233848	Guangdong (province)	Shenzhen (city)	1
25	TLA	2021	F51	Wholesale Trade	1.85965e+09	1.32053e+08	0.97575	1.2337	1.20379	48.8338	12.6812	50.9323	4.42539	6.40799e+09	3.44581	0.290207	0.001671	0.092408	0.07101	0.181501	1.20664	0.090621	1.71845e+08	0.081548	0.115952	0.187177	2.4603	2.37429	0.715735	0.216415	1.27619	0.276186	Guangdong (province)	Shenzhen (city)	1
25	TLA	2022	F51	Wholesale Trade	2.23203e+09	8.13195e+07	0.960749	1.42102	1.36525	90.9087	8.8254	0	4.46355	7.4542e+09	3.33965	0.299433	0.001633	0.044267	0.036433	0.093585	0.791896	0.049099	9.8806e+07	0.041958	0.058399	0.129773	2.10829	1.82667	0.949669	0.257972	1.34766	0.347658	Guangdong (province)	Shenzhen (city)	1
26	FYDA	2000	C35	Manufacture of machinery, equipment and instruments	7.81983e+08	1.50749e+07	0.819787	2.141	1.75516	233.194	13.8933	0	5.83915	1.51935e+09	1.94294	0.514684	0	0.021755	0.019278	0.02359	0.266712	0.02504	1.7012e+07	0.015886	0.028516	0.451904	3.56125	2.44068	1.52007	0.230114	1.29889	0.298894	Guangdong (province)	Shenzhen (city)
26	FYDA	2001	C35	Manufacture of machinery, equipment and instruments	725845783	10567059	0.491794	2.99729	1.47405	420.679	20.2232	69.4276	7.47238	1.98341e+09	2.73255	0.365959	0.002243	0.010841	0.014558	0.017832	0.151644	0.017763	7868785	0.003641	0.013198	0.19214	4.52551	3.2724	2.57949	0.1804	1.22011	0.220108	Guangdong (province)	Shenzhen (city)
26	FYDA	2002	C35	Manufacture of machinery, equipment and instruments	566681393	-77816130				0	19.9946	176.571	7.97491	1.57783e+09	2.78433	0.359153	0	-0.132293	-0.137319	-0.188616	-1.33139	-0.150489	-74967790	-0.148458	-0.134835	0.181089	8.31874	5.93481	2.24423	0.087518	1.09591	0.095912	Guangdong (province)	Shenzhen (city)
26	FYDA	2003	C35	Manufacture of machinery, equipment and instruments	572847496	4242805	0.903071	2.39075	2.15902	575.285	10.6991	0	4.66938	1.13311e+09	1.97803	0.505553	0	0.008998	0.007407	0.011621	0.079184	0.008117	5154739	0.007017	0.009886	2.24272	7.7487	4.50898	1.95676	0.087489	1.09588	0.095877	Guangdong (province)	Shenzhen (city)	1
26	FYDA	2004	C35	Manufacture of machinery, equipment and instruments	627537297	1970977	0.972332	3.98615	3.87586	683.071	4.83857	0	2.56588	8.43749e+08	1.34454	0.743749	0	0.005771	0.003141	0.005738	0.007787	0.003756	3426436	0.003421	0.006505	-1.74698	3.44056	1.39738	0.849302	0.163873	1.19599	0.195991	Guangdong (province)	Shenzhen (city)	1
26	FYDA	2005	C35	Manufacture of machinery, equipment and instruments	6.21276e+08	1.58515e+07	1.08109	1.67883	1.81498	63.0707	2.92753	0	1.84843	7.15245e+08	1.15125	0.868619	0	0.032303	0.025514	0.047563	0.063904	0.029307	2.0069e+07	0.030782	0.037457	-0.1102	4.30579	1.2844	0.616398	0.129414	1.14865	0.148651	Guangdong (province)	Shenzhen (city)	1
26	S FYDA	2006	C35	Manufacture of machinery, equipment and instruments	7.71947e+08	2.93347e+07	1.16313	1.38956	1.61625	56.5188	3.40276	0	2.90762	1.0907e+09	1.41292	0.707756	0	0.052504	0.038001	0.060434	0.116858	0.051445	4.05305e+07	0.048759	0.072241	0.245923	2.50552	0.589504	0.310872	0.26133	1.35378	0.353784	Guangdong (province)	Shenzhen (city)	1
26	FYDA	2007	C35	Manufacture of machinery, equipment and instruments	1.0455e+09	6.17441e+07	1.25405	1.30724	1.63934	64.6471	4.9568	0	6.1353	2.39836e+09	2.29399	0.435922	0.005621	0.085752	0.059057	0.083956	0.911069	0.094904	8.96535e+07	0.082274	0.143564	0.09913	1.9138	0.566599	0.218706	0.37772	1.60699	0.606992	Guangdong (province)	Shenzhen (city)	1
26	FYDA	2008	C35	Manufacture of machinery, equipment and instruments	1.44119e+09	6.50188e+07	1.61347	1.30139	2.09975	18.5976	1.11302	0	1.77955	1.58857e+09	1.10227	0.907221	0.018557	0.083097	0.045115	0.07	0.24738	0.095687	1.19759e+08	0.082566	0.168061	0.0084	1.37155	0.371692	0.15982	0.528519	2.12098	1.12098	Guangdong (province)	Shenzhen (city)	1
26	FYDA	2009	C35	Manufacture of machinery, equipment and instruments	1.52394e+09	7.07505e+07	1.48559	1.3918	2.06765	46.0574	2.63342	39.2504	4.43213	2.49341e+09	1.63616	0.611186	0.006886	0.083189	0.046426	0.070084	0.272367	0.09623	1.26774e+08	0.080698	0.158548	5.47886	1.46579	0.360562	0.138958	0.517553	2.07276	1.07276	Guangdong (province)	Shenzhen (city)	1
26	FYDA	2010	F52	Miscellaneous retail trade	2.43654e+09	9.40185e+07	1.42126	1.38338	1.96614	52.7864	2.78697	0	3.85448	3.79558e+09	1.55777	0.641941	0.005088	0.066202	0.038587	0.049335	0.373472	0.07302	1.61303e+08	0.064474	0.139852	0.030574	1.97484	0.888427	0.635704	0.471559	1.89236	0.892361	Guangdong (province)	Shenzhen (city)	1
26	FYDA	2011	F52	Miscellaneous retail trade	2.89578e+09	1.59259e+08	1.34037	1.30382	1.74759	32.3074	2.00904	0	3.69165	4.30784e+09	1.48763	0.67221	0.00687	0.088676	0.054997	0.07199	0.979172	0.114266	2.56786e+08	0.086902	0.175592	-0.01711	1.5336	0.396068	0.117592	0.518694	2.07768	1.07768	Guangdong (province)	Shenzhen (city)	1
26	FYDA	2012	F52	Retail Trade	3.32676e+09	1.1566e+08	1.86936	1.43738	2.68697	27.235	1.04168	68.7073	2.17378	4.11174e+09	1.23596	0.809089	0.011845	0.076694	0.034766	0.046364	0.363938	0.079816	2.55143e+08	0.079037	0.17083	0.036389	1.36483	0.334477	0.076826	0.564416	2.29577	1.29577	Guangdong (province)	Shenzhen (city)	1
26	FYDA	2013	F52	Retail Trade	3.5587e+09	1.30125e+08	1.66194	1.51507	2.51795	22.6077	0.947909	37.216	1.91175	4.7711e+09	1.34069	0.745887	0.012684	0.070741	0.036565	0.048603	0.424013	0.084562	2.51745e+08	0.072563	0.139403	0.036683	1.85161	0.383115	0.074459	0.56759	2.31262	1.31262	Guangdong (province)	Shenzhen (city)	1
26	FYDA	2014	F52	Retail Trade	3.65778e+09	1.46103e+08	1.62103	1.49223	2.41894	27.9582	1.24607	14.1249	2.49608	5.71782e+09	1.56319	0.639716	0.009135	0.075514	0.039943	0.053979	0.451308	0.089279	2.76214e+08	0.0795	0.128706	-0.019969	1.83085	0.387516	0.077707	0.552603	2.23515	1.23515	Guangdong (province)	Shenzhen (city)	1
26	FYDA	2015	F52	Retail Trade	4.24667e+09	1.22044e+08	1.69614	1.60755	2.72662	58.8858	2.27267	18.1372	3.12079	7.68452e+09	1.80954	0.552627	0.006105	0.054131	0.028739	0.038768	0.337156	0.052997	2.29878e+08	0.055555	0.09237	0.019208	2.17301	0.728505	0.439966	0.457733	1.84411	0.844109	Guangdong (province)	Shenzhen (city)	1
26	FYDA	2016	F52	Retail Trade	4.0049e+09	1.10375e+08	1.47498	1.67728	2.47396	54.4581	2.00771	13.1886	2.53092	6.67612e+09	1.66699	0.599884	0.007299	0.053414	0.02756	0.039034	0.180586	0.046475	2.13919e+08	0.049509	0.080813	0.010264	1.87429	0.550541	0.283182	0.406989	1.68631	0.686309	Guangdong (province)	Shenzhen (city)	1
26	FYDA	2017	F52	Retail Trade	3.57979e+09	1.42616e+08	1.25927	1.58182	1.99193	35.1325	1.49754	8.8688	2.03019	5.62924e+09	1.57251	0.635928	0.017513	0.066736	0.039839	0.058741	0.272325	0.057787	2.38902e+08	0.061579	0.094615	0.01037	2.36627	0.591956	0.180254	0.310582	1.4505	0.450498	Guangdong (province)	Shenzhen (city)	1
26	FYDA	2018	F52	Retail Trade	3.59969e+09	1.83835e+08	1.15535	1.51815	1.75399	17.3985	0.940596	9.6447	1.24446	3.9742e+09	1.10404	0.905765	0.027546	0.074204	0.05107	0.074791	0.431893	0.071527	2.67113e+08	0.070303	0.104096	0.022273	2.40657	0.661535	0.159222	0.286011	1.40058	0.400582	Guangdong (province)	Shenzhen (city)	1
26	FYD	2019	F52	Retail Trade	3.76092e+09	2.15909e+08	1.11879	1.49826	1.67624	22.7528	1.3262	11.0438	1.85061	5.55075e+09	1.4759	0.677552	0.018034	0.082174	0.057409	0.081153	0.593161	0.081336	3.09049e+08	0.07697	0.117924	0.038513	2.42357	0.775837	0.287033	0.294179	1.41679	0.416789	Guangdong (province)	Shenzhen (city)	1
26	FYD	2020	F52	Retail Trade	4.01871e+09	2.94122e+08	1.08957	1.38721	1.51146	16.6363	1.15309	12.9375	1.74756	5.70138e+09	1.41871	0.704866	0.035734	0.101254	0.073188	0.099565	0.833835	0.105045	4.0691e+08	0.097589	0.148692	0.098687	2.44402	0.845786	0.292097	0.303269	1.43528	0.435275	Guangdong (province)	Shenzhen (city)	1
26	FYD	2021	F52	Retail Trade	4.11058e+09	3.8786e+08	1.06903	1.28398	1.37262	13.0168	0.962807	9.22561	1.67551	5.76168e+09	1.40167	0.713434	0.025316	0.13064	0.094357	0.13596	1.10977	0.128719	5.37005e+08	0.122897	0.182184	0.068079	2.78208	0.782717	0.205047	0.266957	1.36418	0.364176	Guangdong (province)	Shenzhen (city)	1
26	FYD	2022	F52	Retail Trade	4.11714e+09	2.66681e+08	1.06248	1.43287	1.5224	16.3492	1.00136	9.15534	1.39013	5.08391e+09	1.23482	0.809837	0.023946	0.087515	0.064773	0.091208	0.731378	0.085027	3.6031e+08	0.081121	0.114931	0.052017	3.13625	0.839392	0.336527	0.238204	1.31269	0.312687	Guangdong (province)	Shenzhen (city)	1
27	SNYA	2000	D44	Electricity generation	7.54431e+09	6.11636e+08	1.16187	1.03599	1.20369	16.1051	4.26791	7.9432	2.2637	9.76821e+09	1.29478	0.772333	0	0.103264	0.081072	0.403163	0.151793	0.140558	7.79053e+08	0.103607	0.172782	0.130854	0.666234	0.604388	0.231109	0.42321	1.73373	0.733733	Guangdong (province)	Shenzhen (city)
27	SNYA	2001	D44	Electricity generation	7.76486e+09	7.76513e+08	1.10658	1.72108	1.90452	12.2209	2.8346	4.84988	2.05137	9.73184e+09	1.25332	0.797882	0.021119	0.122697	0.100003	0.453419	0.206609	0.167858	9.52727e+08	0.130039	0.183024	-0.042311	0.644103	0.59382	0.311045	0.404237	1.67852	0.67852	Guangdong (province)	Shenzhen (city)
27	SNYA	2002	D44	Electricity generation	7.99443e+09	9.56577e+08	1.03707	1.7141	1.77763	7.85676	1.96302	3.23384	1.38947	8.8464e+09	1.10657	0.903693	0.0192	0.130268	0.119655	0.440349	0.22572	0.17685	1.11219e+09	0.146344	0.18932	-0.212101	1.60759	1.49303	0	0.323409	1.478	0.477997	Guangdong (province)	Shenzhen (city)
27	SNYA	2003	D44	Electricity generation	8.89425e+09	1.36605e+09	1.01397	1.55597	1.5777	7.99284	2.27253	4.67358	1.66141	1.06522e+10	1.19765	0.834971	0.026432	0.170363	0.153588	0.45575	0.311518	0.207862	1.51525e+09	0.181401	0.208795	-0.053156	2.25609	2.11951	1.6141	0.261103	1.35337	0.353369	Guangdong (province)	Shenzhen (city)	1
27	SNYA	2004	D44	Electricity generation	1.12177e+10	1.31962e+09	1.02054	1.6304	1.66388	7.16237	1.61766	5.08738	1.29739	1.20939e+10	1.07811	0.927551	0.034351	0.13144	0.117637	0.296923	0.291113	0.18114	1.48271e+09	0.142085	0.173989	-0.066627	2.32672	2.06791	1.45663	0.350574	1.53982	0.539822	Guangdong (province)	Shenzhen (city)	1
27	SNYA	2005	D44	Electricity generation	1.10612e+10	1.41441e+09	1.04266	1.3398	1.39697	5.73867	1.17492	3.93322	1.02479	1.11406e+10	1.00718	0.992871	0.066667	0.150528	0.127872	0.316745	0.296172	0.178577	1.6715e+09	0.145733	0.171288	-0.152131	4.35076	3.65172	2.78807	0.283939	1.39653	0.39653	Guangdong (province)	Shenzhen (city)	1
27	SNYA	2006	D44	Electricity generation	1.12408e+10	1.50549e+09	1.04123	1.324	1.3786	6.65352	1.44229	5.44863	1.22271	1.2078e+10	1.07448	0.930684	0.037815	0.156914	0.13393	0.316933	0.27904	0.183769	1.83132e+09	0.149988	0.179157	-0.004075	4.62101	3.9264	2.91082	0.271202	1.37212	0.372123	Guangdong (province)	Shenzhen (city)	1
27	SZNY	2007	D44	Electricity generation	2.45182e+10	1.94368e+09	1.13626	1.40758	1.59938	27.581	5.17627	20.043	3.89177	3.53453e+10	1.44159	0.693677	0.013311	0.106189	0.079275	0.315743	0.178609	0.141103	2.60356e+09	0.111039	0.144434	0.011768	1.04742	0.896179	0.636066	0.438178	1.77992	0.779924	Guangdong (province)	Shenzhen (city)	1
27	SZNY	2008	D44	Electricity generation	2.93849e+10	1.16389e+09	1.39025	1.58805	2.20778	15.3849	1.68246	10.3991	1.309	3.05338e+10	1.0391	0.962372	0.01107	0.062791	0.039608	0.156576	0.09497	0.085084	1.8451e+09	0.073793	0.097167	-0.021059	0.739785	0.626252	0.420116	0.534477	2.14812	1.14812	Guangdong (province)	Shenzhen (city)	1
27	SZNY	2009	D44	Electricity generation	3.02498e+10	2.31758e+09	1.13681	1.3931	1.58369	12.8866	2.62242	9.79539	1.90416	3.41044e+10	1.12743	0.886976	0.019912	0.106402	0.076615	0.299801	0.17138	0.147762	3.21864e+09	0.120268	0.161005	0.188637	0.804856	0.708173	0.382418	0.481501	1.92864	0.928644	Guangdong (province)	Shenzhen (city)	1
27	SZNY	2010	D44	Electricity generation	2.907e+10	1.61594e+09	1.15661	1.56844	1.81408	13.7525	1.78289	8.7108	1.35382	3.06486e+10	1.05431	0.948491	0.00892	0.07868	0.055588	0.233004	0.116296	0.098442	2.28723e+09	0.079844	0.105084	0.048709	1.12152	0.958911	0.443075	0.435322	1.77092	0.77092	Guangdong (province)	Shenzhen (city)	1
27	SZNY	2011	D44	Electricity generation	3.15091e+10	1.18285e+09	1.26188	1.7804	2.24665	13.63	1.12061	5.07494	0.952799	3.07104e+10	0.974652	1.02601	0.014754	0.062589	0.03754	0.128067	0.082902	0.069904	1.97212e+09	0.064335	0.086378	0.019544	1.05764	0.913963	0.495807	0.462982	1.86213	0.862134	Guangdong (province)	Shenzhen (city)	1
27	SZNY	2012	D44	Production and Supply of Electric Power and Heat Power	3.23592e+10	1.13648e+09	1.27415	1.66976	2.12751	13.9071	1.23203	5.99006	0.900635	3.06155e+10	0.946113	1.05696	0.015886	0.063539	0.035121	0.119028	0.084166	0.064761	2.05608e+09	0.057005	0.090514	-0.012738	0.983918	0.850812	0.505446	0.457686	1.84395	0.84395	Guangdong (province)	Shenzhen (city)	1
27	SZNY	2013	D44	Production and Supply of Electric Power and Heat Power	3.33935e+10	1.73663e+09	1.21144	1.53443	1.85888	8.3705	1.17697	6.3354	0.771597	3.18332e+10	0.953276	1.04901	0.043182	0.080442	0.052005	0.176946	0.126214	0.092181	2.68625e+09	0.081767	0.120557	0.038883	0.854566	0.759179	0.34944	0.435835	1.77253	0.772531	Guangdong (province)	Shenzhen (city)	1
27	SZNY	2014	D44	Production and Supply of Electric Power and Heat Power	3.84414e+10	2.3361e+09	1.2074	1.43087	1.72764	12.6261	2.35853	9.24594	1.4491	4.1756e+10	1.08622	0.92062	0.014785	0.091631	0.060771	0.188196	0.160296	0.11477	3.52244e+09	0.108526	0.152966	0.081133	0.868368	0.780677	0.407663	0.470503	1.88859	0.888586	Guangdong (province)	Shenzhen (city)	1
27	SZNY	2015	D44	Production and Supply of Electric Power and Heat Power	5.80674e+10	2.05769e+09	1.27053	1.45268	1.84567	18.9006	3.49431	10.1402	1.56393	6.31525e+10	1.08757	0.91948	0.020387	0.057181	0.035436	0.12914	0.112345	0.082745	3.32038e+09	0.057445	0.103514	0.052613	0.88224	0.808726	0.531794	0.571741	2.33504	1.33504	Guangdong (province)	Shenzhen (city)	1
27	SZNY	2016	D44	Production and Supply of Electric Power and Heat Power	6.08622e+10	1.40664e+09	1.40208	1.54664	2.16852	19.3626	2.40641	9.89386	1.09701	6.32706e+10	1.03957	0.961935	0.021834	0.047039	0.023112	0.107401	0.069033	0.056656	2.86287e+09	0.044028	0.068973	0.035781	0.733534	0.648413	0.321196	0.592068	2.45139	1.45139	Guangdong (province)	Shenzhen (city)	1
27	SZNY	2017	D44	Production and Supply of Electric Power and Heat Power	7.72309e+10	8.45059e+08	2.16484	1.65956	3.59268	28.4297	1.54542	8.49875	0.971776	7.65332e+10	0.990965	1.00912	0.013201	0.036648	0.010942	0.048109	0.027772	0.034182	2.83034e+09	0.039754	0.059087	0.013805	0.718816	0.661678	0.299385	0.679887	3.1239	2.1239	Guangdong (province)	Shenzhen (city)	1
27	SZNY	2018	D44	Production and Supply of Electric Power and Heat Power	8.50739e+10	7.16387e+08	2.48896	1.82494	4.54219	29.0536	1.12339	4.98044	0.757308	7.84038e+10	0.921597	1.08507	0.009524	0.035559	0.008421	0.034193	0.02068	0.026066	3.02517e+09	0.037759	0.052452	0.01079	0.930431	0.873026	0.362614	0.676944	3.09544	2.09544	Guangdong (province)	Shenzhen (city)	1
27	SZNY	2019	D44	Production and Supply of Electric Power and Heat Power	9.6112e+10	1.82914e+09	1.82931	1.62953	2.98091	13.4596	1.18266	4.73451	0.733053	8.71467e+10	0.90672	1.10288	0.008052	0.0437	0.019031	0.093561	0.051173	0.054463	4.20009e+09	0.048229	0.066982	0.036426	0.587837	0.559453	0.23176	0.650566	2.86177	1.86177	Guangdong (province)	Shenzhen (city)	1
27	SZNY	2020	D44	Production and Supply of Electric Power and Heat Power	1.14062e+11	4.26747e+09	1.42248	1.43314	2.03862	6.78915	1.41644	4.67869	0.692234	101181159263	0.88707	1.12731	0.042693	0.05689	0.037414	0.199624	0.120939	0.101962	6.48899e+09	0.064732	0.084202	0.056603	0.938107	0.898397	0.396629	0.633063	2.72527	1.72527	Guangdong (province)	Shenzhen (city)	1
27	SZNY	2021	D44	Production and Supply of Electric Power and Heat Power	1.31507e+11	2.10959e+09	1.72652	1.8063	3.11862	18.2665	1.22063	8.94614	0.777113	1.20455e+11	0.915957	1.09176	0.021605	0.036121	0.016042	0.079127	0.036658	0.042543	4.75023e+09	0.037164	0.048649	0.12213	0.969628	0.912406	0.336658	0.622932	2.65204	1.65204	Guangdong (province)	Shenzhen (city)	1
27	SZNY	2022	D44	Production and Supply of Electric Power and Heat Power	1.41267e+11	2.47269e+09	1.75917	1.83561	3.22917	12.2365	0.806322	3.14367	0.557006	1.17203e+11	0.829657	1.20532	0.022013	0.036581	0.017504	0.077454	0.041701	0.04552	5.16762e+09	0.038855	0.048191	0.101313	1.02144	0.971455	0.324993	0.615473	2.6006	1.6006	Guangdong (province)	Shenzhen (city)	1
28	SYLA	2000	C27	Pharmaceutical manufacturing	4.90887e+08	-3.57888e+06				0	57.9776	734.347	15.444	1.71674e+09	3.49723	0.285941	0	-0.000876	-0.007291	-0.022628	-0.030621	-0.008835	-429874	-0.002256	-0.001048	-0.019283	1.84281	1.74106	0.504935	0.17484	1.21189	0.211887	Guangdong (province)	Shenzhen (city)
28	YZYY	2001	C27	Pharmaceutical manufacturing	1.11817e+09	3.46111e+07	1.29517	1.42488	1.84546	137.118	2.84407	66.6955	13.0217	2.34955e+09	2.10125	0.475907	0	0.053421	0.030953	0.04238	0.272771	0.094967	5.97339e+07	0.079701	0.155784	-0.063972	1.0884	0.736413	0.211745	0.674062	3.06807	2.06807	Guangdong (province)	Shenzhen (city)
28	YZYY	2002	C27	Pharmaceutical manufacturing	1.0526e+09	4.2754e+06	2.04976	2.09149	4.28705	561.418	1.28362	83.4454	7.17151	1.60419e+09	1.52403	0.656157	0	0.014228	0.004062	0.005515	0.032421	0.012774	2.51856e+07	0.032658	0.072548	-0.042351	1.09136	0.739186	0.153671	0.682027	3.14492	2.14492	Guangdong (province)	Shenzhen (city)
28	YZYY	2003	C27	Pharmaceutical manufacturing	1.00833e+09	1.5105e+07	1.42243	2.05936	2.92931	103.966	0.881822	19.335	4.58033	1.3757e+09	1.36434	0.732955	0	0.020753	0.01498	0.019925	0.094455	0.044056	2.92693e+07	0.0438	0.085091	-0.316653	1.14401	0.819115	0.246735	0.659971	2.94092	1.94092	Guangdong (province)	Shenzhen (city)	1
28	YZYY	2004	C27	Pharmaceutical manufacturing	8.46187e+08	2.65844e+07	1.09677	1.73855	1.90679	54.7371	0.923271	11.1682	4.06243	1.13987e+09	1.34706	0.742357	0	0.034156	0.031417	0.043988	0.194496	0.074217	3.67728e+07	0.077695	0.104869	-0.00401	1.2405	0.906989	0.165988	0.576692	2.36234	1.36234	Guangdong (province)	Shenzhen (city)	1
28	G YZ	2005	C27	Pharmaceutical manufacturing	1.07245e+09	3.57653e+07	0.960828	1.5815	1.51955	34.0797	0.745228	8.22034	3.09577	1.27455e+09	1.18845	0.841433	0.008085	0.037279	0.033349	0.04493	0.306049	0.090839	4.0222e+07	0.076451	0.106758	-0.0011	1.1742	0.864886	0.249714	0.632876	2.72388	1.72388	Guangdong (province)	Shenzhen (city)	1
28	YZYY	2006	C27	Pharmaceutical manufacturing	2.67924e+09	7.77615e+07	1.19532	1.25749	1.5031	27.2358	0.373684	11.6541	4.47852	3.2948e+09	1.22975	0.813172	0.01102	0.046918	0.029024	0.036927	0.299553	0.164435	1.2869e+08	0.075181	0.259355	-0.018841	1.01174	0.77661	0.098657	0.823494	5.66554	4.66554	Guangdong (province)	Shenzhen (city)	1
28	YZYY	2007	C27	Pharmaceutical manufacturing	2.90609e+09	1.38718e+08	1.15632	1.1659	1.34815	46.7377	0.942581	73.9282	12.5264	5.65956e+09	1.94748	0.513483	0	0.076019	0.047734	0.058537	0.407229	0.268014	2.20917e+08	0.121857	0.372494	0.59412	1.0431	0.7903	0.112172	0.821899	5.61479	4.61479	Guangdong (province)	Shenzhen (city)	1
28	YZYY	2008	C27	Pharmaceutical manufacturing	3.68397e+09	1.62454e+08	1.26303	1.18713	1.49939	29.1069	0.56559	19.1764	7.28172	5.97275e+09	1.62128	0.616797	0.005484	0.069768	0.044098	0.052368	0.433361	0.250172	2.57024e+08	0.111121	0.379442	0.237297	1.04503	0.797202	0.116308	0.823731	5.67315	4.67315	Guangdong (province)	Shenzhen (city)	1
28	YZYY	2009	C27	Pharmaceutical manufacturing	5.23349e+09	1.9826e+08	1.19653	1.23113	1.47309	40.23	0.728404	29.4485	9.0829	1.16905e+10	2.2338	0.447669	0.003251	0.059624	0.037883	0.04482	0.473422	0.225774	3.1204e+08	0.081517	0.35635	0.406553	1.04038	0.827779	0.13496	0.832209	5.9598	4.9598	Guangdong (province)	Shenzhen (city)	1
28	YZYY	2010	F51	Wholesale of pharmaceuticals and medical equipments	6.30679e+09	2.64224e+08	1.2429	1.2059	1.49881	35.9881	0.727849	22.2089	8.40423	1.3977e+10	2.21618	0.451227	0.003273	0.066968	0.041895	0.050338	0.536433	0.233528	4.22351e+08	0.094003	0.371945	0.319739	1.04105	0.811716	0.135437	0.820599	5.5741	4.5741	Guangdong (province)	Shenzhen (city)	1
28	GYYZ	2011	F51	Wholesale of pharmaceuticals and medical equipments	7.66576e+09	3.27815e+08	1.33327	1.17551	1.56728	18.7666	0.4066	27.0636	4.31174	1.18625e+10	1.54746	0.646219	0.00548	0.071184	0.042764	0.050655	0.546651	0.229755	5.45683e+08	0.101762	0.3759	0.293523	1.07372	0.856159	0.150584	0.813874	5.37269	4.37269	Guangdong (province)	Shenzhen (city)	1
28	GYYZ	2012	F51	Wholesale Trade	9.29584e+09	4.83682e+08	1.26871	1.1303	1.43402	21.0297	0.564724	31.3984	5.53094	1.68413e+10	1.8117	0.551967	0.004844	0.082342	0.052032	0.06151	0.700493	0.263006	7.65435e+08	0.128384	0.402388	0.320118	1.10289	0.859593	0.12914	0.802164	5.05469	4.05469	Guangdong (province)	Shenzhen (city)	1
28	GYYZ	2013	F51	Wholesale Trade	1.10579e+10	5.34219e+08	1.24944	1.1271	1.40825	24.9735	0.629323	28.6893	5.75892	2.10939e+10	1.90759	0.524223	0.003693	0.074472	0.048311	0.056437	0.69674	0.230601	8.23508e+08	0.102503	0.347946	0.313823	1.11488	0.899192	0.129317	0.790499	4.77325	3.77325	Guangdong (province)	Shenzhen (city)	1
28	GYYZ	2014	F51	Wholesale Trade	1.28289e+10	6.69841e+08	1.14848	1.11863	1.28472	25.8396	0.722559	0	3.56785	2.16691e+10	1.68908	0.592038	0.003981	0.074239	0.052213	0.060938	0.898443	0.138077	9.52413e+08	0.097521	0.246281	0.319888	1.42982	1.12774	0.111113	0.621854	2.64448	1.64448	Guangdong (province)	Shenzhen (city)	1
28	GYYZ	2015	F51	Wholesale Trade	1.32183e+10	7.87348e+08	1.09496	1.10964	1.21501									0.079631	0.059565	0.070236	0.729423	0.141445	1.05259e+09	0.104446	0.190799	0.317499	1.53015	1.18438	0.214199	0.578883	2.37464	1.37464	Guangdong (province)	Shenzhen (city)	1
28	GYYZ	2016	F51	Wholesale Trade	2.13128e+10	1.28188e+09	1.06365	1.12903	1.20089	18.9254	0.588145	16.4749	2.72158	3.21174e+10	1.50696	0.663588	0.004933	0.079864	0.060146	0.072484	2.63215	0.143806	1.70211e+09	0.105365	0.194879	0.156631	1.45727	1.12358	0.259639	0.581754	2.39093	1.39094	Guangdong (province)	Shenzhen (city)	1
28	GYYZ	2017	F51	Wholesale	2.23436e+10	1.15674e+09	1.07528	1.11406	1.19793	22.2995	0.625118	20.0691	2.5983	3.42337e+10	1.53214	0.65268	0.004979	0.070552	0.05177	0.063138	2.09664	0.116519	1.57639e+09	0.08731	0.162563	0.158949	1.51034	1.19857	0.302838	0.55569	2.25068	1.25068	Guangdong (province)	Shenzhen (city)	1
28	GYYZ	2018	F51	Wholesale Trade	2.89303e+10	1.34843e+09	1.06722	1.11503	1.18999	13.1572	0.411424	13.4141	1.27584	3.11619e+10	1.07714	0.928387	0.009653	0.061935	0.04661	0.055048	2.21806	0.096969	1.79179e+09	0.072368	0.146954	0.170122	1.65982	1.3624	0.517152	0.519335	2.08045	1.08045	Guangdong (province)	Shenzhen (city)	1
28	GYYZ	2019	F51	Wholesale Trade	3.35206e+10	1.48422e+09	1.06462	1.12367	1.19628	13.0842	0.37313	9.70821	1.26433	3.5822e+10	1.06866	0.935755	0.013228	0.058968	0.044278	0.055688	2.42282	0.09663	1.97663e+09	0.065745	0.127679	0.116946	1.59305	1.29734	0.503434	0.541779	2.18235	1.18235	Guangdong (province)	Shenzhen (city)	1
28	GYYZ	2020	F51	Wholesale Trade	3.95945e+10	1.7213e+09	1.05556	1.14343	1.20695	11.3915	0.328724	13.0483	1.16103	4.0801e+10	1.03047	0.97043	0.017467	0.05751	0.043473	0.058823	2.01512	0.10192	2.27709e+09	0.063014	0.125108	0.124158	1.4445	1.13425	0.26682	0.573461	2.34445	1.34445	Guangdong (province)	Shenzhen (city)	1
28	GYYZ	2021	F51	Wholesale Trade	4.27837e+10	1.52764e+09	1.10759	1.18109	1.30817	10.3638	0.231607	9.5652	0.878479	3.94986e+10	0.923216	1.08317	0.016225	0.051125	0.035706	0.047966	1.75869	0.084764	2.18734e+09	0.056418	0.110078	0.118862	1.42314	1.08257	0.211516	0.57876	2.37394	1.37394	Guangdong (province)	Shenzhen (city)	1
28	GYYZ	2022	F51	Wholesale Trade	4.26158e+10	1.77174e+09	1.082	1.16982	1.26574	7.94762	0.191728	5.4995	0.724161	3.64127e+10	0.854442	1.17035	0.024324	0.058677	0.041575	0.055876	2.08412	0.091117	2.50058e+09	0.063705	0.119096	0.053948	1.50794	1.13528	0.258811	0.54372	2.19164	1.19164	Guangdong (province)	Shenzhen (city)	1
29	SSFA	2000	K70	Real estate development and operation	4.11391e+09	7.7712e+07	1.54883	1.19194	1.84611	139.684	12.7282	83.1097	7.00667	5.58151e+09	1.35674	0.737061	0	0.030828	0.01889	0.02381	0.165446	0.050161	1.26825e+08	0.043923	0.077804	0.007953	1.33619	0.41238	0.071466	0.623411	2.65542	1.65542	Guangdong (province)	Shenzhen (city)
29	SSFA	2001	K70	Real estate development and operation	3.47321e+09	-5.39665e+08				0	10.999	97.9194	6.68798	4.71622e+09	1.35788	0.73644	0	-0.12537	-0.155379	-0.220158	-1.383	-0.532487	-4.35436e+08	-0.189441	-0.307514	-0.073184	1.06001	0.293699	0.072557	0.708201	3.42702	2.42702	Guangdong (province)	Shenzhen (city)
29	SSFA	2002	K70	Real estate development and operation	3.00099e+09	1.34684e+07	7.38967	1.25059	9.24148	585.135	10.5351	101.19	7.67431	4.26788e+09	1.42216	0.703156	0	0.037407	0.004488	0.006046	0.036231	0.013115	1.12257e+08	0.057518	0.100077	0.591565	1.1612	0.310804	0.053614	0.657809	2.92234	1.92234	Guangdong (province)	Shenzhen (city)
29	SSFA	2003	K70	Real estate development and operation	2.74681e+09	1.00989e+07	4.61101	1.49162	6.87786	586.026	6.14954	31.4193	5.23018	3.67015e+09	1.33615	0.748419	0	0.021057	0.003677	0.004788	0.034775	0.008925	5.7839e+07	0.029748	0.048984	0.052782	1.35071	0.368841	0.112179	0.588049	2.42748	1.42748	Guangdong (province)	Shenzhen (city)	1
29	SSFA	2004	K70	Real estate development and operation	2.51899e+09	-1.43224e+08				0	10.0538	723.208	5.80938	3.36772e+09	1.33693	0.747982	0	-0.046522	-0.056858	-0.074843	-0.644935	-0.145054	-1.17188e+08	-0.069849	-0.09915	-0.046143	1.4224	0.324199	0.094382	0.608023	2.55117	1.55117	Guangdong (province)	Shenzhen (city)	1
29	G SSF	2005	K70	Real estate development and operation	2.28031e+09	8.41882e+06	4.30452	1.29751	5.58515	568.388	5.61545	17.971	4.60626	2.88809e+09	1.26654	0.789554	0	0.020776	0.003692	0.004606	0.041739	0.008104	4.73763e+07	0.030111	0.040439	0.282649	1.64554	0.451727	0.210034	0.544432	2.19506	1.19506	Guangdong (province)	Shenzhen (city)	1
29	SSFA	2006	K70	Real estate development and operation	2.39144e+09	1.94951e+07	2.52505	1.26173	3.18592	254.275	5.00269	28.3078	4.60483	3.45505e+09	1.44476	0.692159	0	0.021592	0.008152	0.009933	0.104852	0.01811	5.16363e+07	0.035251	0.044289	0.022519	1.59685	0.549805	0.307406	0.54985	2.22148	1.22148	Guangdong (province)	Shenzhen (city)	1
29	SSFA	2007	K70	Real estate development and operation	2.30272e+09	3.89336e+07	2.03354	1.36814	2.78217	207.354	9.55246	0	6.83362	4.47301e+09	1.94248	0.514805	0	0.04562	0.016908	0.028181	0.510107	0.032956	1.05051e+08	0.057522	0.077136	0.328689	1.79432	0.69986	0.568663	0.486968	1.9492	0.949196	Guangdong (province)	Shenzhen (city)	1
29	SSFA	2008	K70	Real estate development and operation	2.26566e+09	1.91558e+07	1.71917	1.51327	2.60158	137.312	3.72563	0	2.19719	2.71663e+09	1.19905	0.833994	0	0.031137	0.008455	0.014111	0.270201	0.016001	7.05451e+07	0.030288	0.045959	0.029785	1.86338	0.565376	0.410449	0.47162	1.89258	0.892578	Guangdong (province)	Shenzhen (city)	1
29	SSFA	2009	K70	Real estate development and operation	3.36111e+09	2.02174e+07	2.09721	1.45686	3.05534	359.281	9.68261	0	5.97528	8.93749e+09	2.65909	0.376069	0	0.022575	0.006015	0.007908	0.305014	0.016631	7.58775e+07	0.028058	0.045395	0.05201	1.64375	0.301059	0.241004	0.638325	2.76491	1.76492	Guangdong (province)	Shenzhen (city)	1
29	SSFA	2010	K70	Real estate development and operation	3.37909e+09	8.47714e+07	1.52056	1.16563	1.77242	56.0897	4.65675	0	3.65814	6.59584e+09	1.95196	0.512306	0	0.050362	0.025087	0.031439	1.31374	0.065219	1.70177e+08	0.059337	0.081579	0.428213	2.6622	0.465429	0.366559	0.615344	2.59973	1.59973	Guangdong (province)	Shenzhen (city)	1
29	SSFA	2011	K70	Real estate development and operation	3.23613e+09	1.01199e+08	1.12647	1.18529	1.3352	32.5893	3.2132	28.6398	2.35521	4.9265e+09	1.52234	0.656882	0	0.046393	0.031272	0.039275	1.66122	0.072269	1.50135e+08	0.048636	0.073659	-0.000228	1.68863	0.290919	0.212969	0.567289	2.31101	1.31101	Guangdong (province)	Shenzhen (city)	1
29	SSFA	2012	K70	Real Estate	3.71277e+09	1.06855e+08	1.01954	1.19534	1.2187	38.9119	4.03623	151.695	2.75887	6.14379e+09	1.65477	0.604312	0	0.037692	0.02878	0.034938	1.69061	0.0709	1.39941e+08	0.039642	0.06863	0.02038	2.27408	0.46593	0.344797	0.594074	2.4635	1.4635	Guangdong (province)	Shenzhen (city)	1
29	SSFA	2013	K70	Real Estate	4.2151e+09	2.28318e+08	0.994843	1.09617	1.09051	16.616	1.79247	19.4596	2.18658	6.09931e+09	1.44701	0.691078	0	0.07172	0.054167	0.063797	3.76044	0.131595	3.02308e+08	0.077802	0.122694	-0.000337	2.16224	0.36907	0.313742	0.588383	2.42945	1.42945	Guangdong (province)	Shenzhen (city)	1
29	SSFA	2014	K70	Real Estate	4.3751e+09	2.98058e+08	1.0844	1.06588	1.15584	23.3179	3.25942	21.5733	3.41847	8.82649e+09	2.01744	0.495678	0	0.099307	0.068126	0.079048	5.48695	0.146602	4.34477e+08	0.106058	0.170942	-8.4e-05	2.03624	0.526008	0.361886	0.535301	2.15193	1.15193	Guangdong (province)	Shenzhen (city)	1
29	SSFA	2015	K70	Real Estate	4.17994e+09	3.01069e+08	1.07896	1.06664	1.15086	43.4141	6.04181	11.9133	5.93191	1.41723e+10	3.39056	0.294936	0.010062	0.105808	0.072027	0.084117	5.76606	0.136635	4.42272e+08	0.11465	0.172779	0.005167	2.2599	0.904773	0.738587	0.472851	1.897	0.896998	Guangdong (province)	Shenzhen (city)	1
29	SSFA	2016	K70	Real Estate	3.7856e+09	3.11496e+08	0.970274	1.06967	1.03788									0.109005	0.082284	0.096519	6.84128	0.123808	4.1265e+08	0.106313	0.156952	0.008394	2.87261	1.32869	1.12665	0.335385	1.50463	0.504631	Guangdong (province)	Shenzhen (city)	1
29	SSFA	2017	K70	Real Estate	3.98926e+09	1.84923e+08	0.964645	1.11654	1.07706									0.059012	0.046355	0.057634	4.87435	0.068489	2.35416e+08	0.059593	0.086355	0.10615	2.67571	1.20458	1.00638	0.323178	1.47749	0.477493	Guangdong (province)	Shenzhen (city)	1
29	SSFA	2018	K70	Real Estate	4.66589e+09	4.99972e+08	0.974755	1.04379	1.01744									0.142629	0.107155	0.130777	14.737	0.156205	6.65492e+08	0.149709	0.221928	0.570238	2.62097	1.46569	0.787388	0.314014	1.45776	0.457756	Guangdong (province)	Shenzhen (city)	1
29	SSFA	2019	K70	Real Estate	4.90967e+09	5.41197e+08	0.971439	1.04097	1.01124									0.144832	0.110231	0.129886	17.7314	0.153532	7.11077e+08	0.144967	0.210857	69.0226	3.03633	1.97079	1.09831	0.282032	1.39282	0.392821	Guangdong (province)	Shenzhen (city)	1
29	SSFA	2020	K70	Real Estate	4.93692e+09	2.89963e+08	0.946294	1.07932	1.02135	24.911	4.47257	25.3302	1.97514	7.96946e+09	1.61426	0.619479	0.012185	0.076754	0.058734	0.070009	10.341	0.079288	3.78928e+08	0.071568	0.105089	41.6554	3.28	2.31349	2.11373	0.259237	1.34996	0.349959	Guangdong (province)	Shenzhen (city)	1
29	SSFA	2021	K70	Real Estate	6.1825e+09	2.176e+08	0.93686	1.10958	1.03952	36.4031	5.99739	0	1.87383	9.20667e+09	1.48915	0.671524	0.011239	0.0434	0.035196	0.040593	9.09681	0.051475	2.68321e+08	0.043996	0.067834	0.003469	2.75534	0.681378	0.31472	0.316243	1.46251	0.462507	Guangdong (province)	Shenzhen (city)	1
29	SSFA	2022	K70	Real Estate	5.68977e+09	1.49577e+08	0.969819	1.13959	1.10519	93.9447	22.1505	0	3.27816	1.41346e+10	2.48421	0.402542	0.004392	0.036749	0.026289	0.029867	6.98126	0.034895	2.09096e+08	0.032506	0.048735	0.404133	3.72123	0.558012	0.141449	0.246623	1.32736	0.327357	Guangdong (province)	Shenzhen (city)	1
30	ST YDA	2000	C41	Other Manufacturing	1.43828e+09	2.85717e+07	2.13088	1.1231	2.39319	154.952	5.98407	0	37.8503	2.11082e+09	1.4676	0.681385	0	0.055612	0.019865	0.028632	0.358117	0.244271	7.9986e+07	0.072179	0.825151	0.066653	0.755225	0.569388	0.113109	0.918676	12.2965	11.2965	Guangdong (province)	Shenzhen (city)
30	ST YDA	2001	C41	Other Manufacturing	4.44494e+08	-9.86697e+08				0	5.83354	96.2266	0	1.31886e+09	2.96711	0.337028	0	-2.16176	-2.21982	-4.1934	-25.4266	0	-9.60891e+08	-6.83094	0	-0.191684	0.232291	0.170222	0.019901	3.2077	-0.45296	-1.45296	Guangdong (province)	Shenzhen (city)
30	ST SRA	2002	C41	Other Manufacturing	2.03258e+08	-5.66511e+08				0	226.032	0	0	9.30529e+08	4.57807	0.218433	0	-2.59033	-2.78715	-6.97016	-19.2979	0	-5.26506e+08	0	0	-0.160117	0.080774	0.078595	0.001847	8.50214	-0.133295	-1.13329	Guangdong (province)	Shenzhen (city)
30	ST SRA	2003	C41	Other Manufacturing	3.78293e+08	1.19455e+07	3.69338	1.18041	4.35971	79.1947	12.2434	0	0	9.83706e+08	2.60038	0.384559	0	0.116693	0.031577	0.053434	0.098531	0	4.41443e+07	0	0	2.11636	0.196241	0.168881	0.024064	4.88269	-0.257553	-1.25755	Guangdong (province)	Shenzhen (city)	1
30	ST SRA	2004	C41	Other Manufacturing	2.98459e+08	-4.70619e+07				0	3.05395	31.8002	0	8.12116e+08	2.72103	0.367508	0	-0.050435	-0.157683	-0.298721	-0.419728	0	-1.50528e+07	0	0	-0.008026	0.140805	0.114703	0.015397	6.08241	-0.196757	-1.19676	Guangdong (province)	Shenzhen (city)	4
30	ST SRA	2005	C41	Other Manufacturing	3.91957e+07	-5.32854e+07				0	5.46236	16.2568	0	5.81308e+08	14.8309	0.067427	0	-0.707042	-1.35947	-3.73775	-5.64294	0	-2.7713e+07	0	0	-1.37393	0.014431	0.012406	8.7e-05	43.0754	-0.023767	-1.02377	Guangdong (province)	Shenzhen (city)	4
30	S*ST SR	2006	C41	Other Manufacturing	2.98266e+07	1.86603e+07	2.15398	1.01449	2.1852	45.4417	0	0	0	6.56598e+08	22.0139	0.045426	0	1.34759	0.625625	3.30283	2.10481	0	4.01938e+07	0	0	0.472492	0.005929	0.00383	8e-05	55.1906	-0.018453	-1.01845	Guangdong (province)	Shenzhen (city)	4
30	STSR	2007	C41	Other Manufacturing	2.71548e+07	-2.20752e+07	0	1.96445	0	0	0	0	0	5.8204e+08	21.4342	0.046654	0	0.022094	-0.81294	-3.49043	-2.66387	0	599951	0	0	0.129639	0.006496	0.004442	2e-06	61.3354	-0.016574	-1.01657	Guangdong (province)	Shenzhen (city)	2
30	ST SRA	2008	C41	Other Manufacturing	1.79612e+07	-8.51488e+07				0	361.485	0	0	7.76886e+08	43.2536	0.023119	0	-3.10297	-4.74071	-22.6806	-12.855	0	-5.5733e+07	0	0	-0.078631	0.003728	0.001742	3e-05	96.9593	-0.010421	-1.01042	Guangdong (province)	Shenzhen (city)	2
30	ST SRA	2009	C41	Other Manufacturing	4.18914e+07	8.10274e+06	4.86314	1.01285	4.92564	275.508	1204.1	0	0	1.21642e+09	29.0375	0.034438	0	0.940639	0.193422	0.275349	2.32923	0	3.94047e+07	0	0	0.02374	0.028782	0.028782	2.2e-05	41.9394	-0.024426	-1.02443	Guangdong (province)	Shenzhen (city)	2
30	*ST SRA	2010	C41	Other Manufacturing	7.39201e+07	-388775880												-5.16931	-5.25941	-5.34378	-7035.89	0	-3.82116e+08	0	0	2.57797	0.033415	0.033415	0.000102	29.454	-0.035144	-1.03514	Guangdong (province)	Shenzhen (city)	2
30	*ST SRA	2011	C41	Other Manufacturing	6.61693e+07	1.45606e+09	0.999899	1	0.9999	1.54504	20637.9	1967.55	1101.93	9.44475e+08	14.2736	0.070059	0	22.0029	22.0051	22.0051	0	713.204	1.45592e+09	713.131	0	0	1.03184	1.03184	0.023156	0.969146	32.4108	31.4108	Guangdong (province)	Shenzhen (city)	2
30	*ST SRA	2012	C41	Other Manufacturing	2.46062e+07	-3.68902e+06				0	0	0	0	1.70384e+09	69.2443	0.014442	0	-0.152843	-0.149922	-0.149922	0	0	-3.76089e+06	0	-19.0835	0	0.937249	0.937249	0.006374	1.06695	-14.9361	-15.9361	Guangdong (province)	Shenzhen (city)	2
30	FAGF	2013	C41	Other Manufacturing	7.11035e+09	5.90379e+08	1.00876	1.26487	1.27595	13.3746	1.5104	0	1.8588	7.66825e+09	1.07846	0.927246	0.015625	0.088249	0.083031	0.18417	0.427265	0.13898	6.27484e+08	0.102016	0.137026	0.226047	1.44907	1.18051	0.139648	0.402571	1.67384	0.673838	Jilin (province)	Changchun (city)	1
30	FAGF	2014	C36	Automobile Manufacturing	7271114435	6.72414e+08	1.02353	1.23755	1.26667	16.3203	2.19041	30.4948	2.30437	9.99642e+09	1.37481	0.727372	0.011243	0.09889	0.092477	0.207106	0.488548	0.141197	7.19042e+08	0.113033	0.140277	0.220665	1.69315	1.38469	0.293973	0.345046	1.52683	0.526826	Jilin (province)	Changchun (city)	1
30	FAGF	2015	C36	Automobile Manufacturing	8.08538e+09	5.24946e+08	1.01104	1.30149	1.31586	25.1286	3.04539	39.5358	2.48659	1.15798e+10	1.4322	0.698229	0.014706	0.067044	0.064925	0.140195	0.296456	0.098955	5.42076e+08	0.078521	0.094308	0.217483	1.92705	1.63272	0.474869	0.343888	1.52413	0.524129	Jilin (province)	Changchun (city)	1
30	FAGF	2016	C36	Automobile Manufacturing	9.07299e+09	6.76619e+08	0.986134	1.37065	1.35164	16.2464	1.87686	18.2975	1.9035	1.41425e+10	1.55875	0.64154	0.023529	0.076716	0.074575	0.154577	0.390695	0.117164	6.96044e+08	0.090438	0.109472	0.199928	1.75166	1.49117	0.473297	0.3635	1.57109	0.571092	Jilin (province)	Changchun (city)	1
30	FAGF	2017	C36	Automobile Manufacturing	1.03643e+10	8.18895e+08	0.987902	1.25893	1.24369	12.8078	1.45807	22.6579	1.65838	1.43996e+10	1.38934	0.719767	0.024661	0.083826	0.079011	0.15279	0.461755	0.129481	8.68805e+08	0.097704	0.126271	0.218235	1.68676	1.48726	0.467493	0.389791	1.63878	0.638782	Jilin (province)	Changchun (city)	1
30	FAGF	2018	C36	Automobile Manufacturing	1.16821e+10	8.73669e+08	0.981997	1.29455	1.27124	7.68844	0.855411	19.6359	0.942372	1.12282e+10	0.96114	1.04043	0.040431	0.075827	0.074787	0.14757	0.392215	0.12257	8.85825e+08	0.091815	0.117253	0.288001	1.57483	1.38729	0.422902	0.389844	1.63893	0.638926	Jilin (province)	Changchun (city)	1
30	FAGF	2019	C36	Automobile Manufacturing	1.29206e+10	8.83237e+08	0.990918	1.31575	1.3038	9.75755	0.856359	23.5368	1.15624	1.39958e+10	1.08321	0.923178	0.035714	0.072777	0.068359	0.129879	0.37653	0.118497	9.40324e+08	0.088632	0.11536	0.228531	1.49758	1.29137	0.302517	0.423117	1.73345	0.733453	Jilin (province)	Changchun (city)	1
30	FAGF	2020	C36	Automobile Manufacturing	1.44615e+10	9.08467e+08	0.996188	1.37064	1.36542	14.6284	1.1958	22.2631	1.60604	1.92582e+10	1.33169	0.750925	0.040872	0.063933	0.06282	0.115802	0.368723	0.109789	9.24563e+08	0.08241	0.104423	0.224466	1.52833	1.32555	0.299118	0.427812	1.74768	0.747678	Jilin (province)	Changchun (city)	1
30	FAGF	2021	C36	Automobile Manufacturing	1.48609e+10	7.78354e+08	1.00117	1.45046	1.45216	17.2599	1.04725	7.42897	1.57827	1.95667e+10	1.31665	0.759503	0.040431	0.056992	0.052376	0.103638	0.260155	0.091441	8.4695e+08	0.068497	0.088758	0.186737	1.47121	1.2474	0.531685	0.427218	1.74587	0.745866	Jilin (province)	Changchun (city)	1
30	FAGF	2022	C36	Automobile Manufacturing	1.5259e+10	4.68466e+08	0.977332	2.00357	1.95815	17.0053	0.633739	28.2639	0.940464	1.46498e+10	0.960077	1.04158	0.056818	0.02931	0.030701	0.065618	0.159766	0.055304	4.47247e+08	0.039747	0.045169	0.151935	1.36977	1.11291	0.433601	0.44487	1.80138	0.80138	Jilin (province)	Changchun (city)	1
31	SBHA	2000	K70	Real estate development and operation	1.4067e+09	2.84476e+07	1.42196	1.72497	2.45283	156.048	14.1498	51.1647	4.66873	2.62476e+09	1.8659	0.535936	0	0.038391	0.020223	0.046867	0.058247	0.029919	5.13018e+07	0.038874	0.049709	0.067436	1.67084	0.803505	0.434902	0.324066	1.47944	0.479435	Guangdong (province)	Shenzhen (city)
31	SBHA	2001	K70	Real estate development and operation	1.63622e+09	7.81075e+07	1.13579	1.46395	1.66274	42.984	10.7452	25.1362	3.21188	2.44355e+09	1.49341	0.66961	0	0.064097	0.047737	0.141659	0.104516	0.074723	1.04723e+08	0.065345	0.092359	0.098783	1.15277	0.646519	0.270511	0.36115	1.56531	0.565313	Guangdong (province)	Shenzhen (city)
31	SBHA	2002	K70	Real estate development and operation	1.5797e+09	8.58095e+07	1.17245	1.52038	1.78257	42.4951	8.85239	91.3138	3.36924	2.47506e+09	1.56679	0.638247	0.006138	0.072704	0.05432	0.160167	0.11183	0.079285	1.14819e+08	0.075202	0.098407	0.146528	1.3259	0.517374	0.20108	0.314878	1.45959	0.459593	Guangdong (province)	Shenzhen (city)
31	SBHA	2003	K70	Real estate development and operation	1.70594e+09	1.0018e+08	1.1225	1.45084	1.62857	31.6982	9.59804	22.8968	2.68512	2.40181e+09	1.40791	0.710272	0.023495	0.073998	0.058724	0.18716	0.12167	0.084709	1.2762e+08	0.075395	0.103669	0.035816	1.19619	0.493225	0.19762	0.306753	1.44249	0.442487	Guangdong (province)	Shenzhen (city)	1
31	SBHA	2004	K70	Real estate development and operation	1.88832e+09	1.12937e+08	1.13366	1.45632	1.65096	29.8519	9.77745	21.2696	2.84482	2.65172e+09	1.40427	0.712112	0	0.075175	0.059808	0.258325	0.112467	0.095298	1.42273e+08	0.076585	0.114068	0.128197	0.677132	0.23966	0.16181	0.37241	1.5934	0.593397	Guangdong (province)	Shenzhen (city)	1
31	G BH	2005	K70	Real estate development and operation	1.90683e+09	1.20987e+08	1.14512	1.52904	1.75094	25.8229	8.54669	22.1586	2.41303	2.54565e+09	1.33502	0.749055	0	0.079205	0.063449	0.297062	0.117647	0.093445	1.50711e+08	0.079947	0.116879	0.204101	0.713792	0.206921	0.135739	0.321003	1.47276	0.472761	Guangdong (province)	Shenzhen (city)	1
31	ZLDC	2006	K70	Real estate development and operation	2.45851e+09	1.83013e+08	1.12157	1.36591	1.53197	35.2378	18.6497	0	4.52163	4.67549e+09	1.90176	0.52583	0	0.08921	0.07444	0.227006	0.15763	0.128318	2.19324e+08	0.093776	0.153892	0.306601	0.853666	0.45799	0.228887	0.419875	1.72377	0.723766	Guangdong (province)	Shenzhen (city)	1
31	ZLDC	2007	K70	Real estate development and operation	6.00901e+09	4.69068e+08	1.02544	1.17461	1.20449	49.3774	28.1163	0	6.33505	1.66071e+10	2.7637	0.361834	0.000196	0.094592	0.078061	0.121054	1.69213	0.128298	5.68404e+08	0.092148	0.182909	0.445284	2.1225	1.40859	0.875928	0.391569	1.64357	0.643571	Guangdong (province)	Shenzhen (city)	1
31	ZLDC	2008	K70	Real estate development and operation	9.04761e+09	1.3818e+08	1.25336	1.40421	1.75999	63.0041	8.01025	0	2.65693	1.21456e+10	1.34242	0.744926	0.00375	0.027907	0.015273	0.019131	0.417077	0.042171	2.52496e+08	0.022978	0.056989	0.159816	1.65289	0.506201	0.295984	0.637839	2.76121	1.76121	Guangdong (province)	Shenzhen (city)	1
31	ZLDC	2009	K70	Real estate development and operation	1.32873e+10	3.75896e+08	1.13206	1.19283	1.35036	54.1857	10.1156	258.665	3.1515	2.71923e+10	2.04649	0.488641	0.001603	0.038326	0.02829	0.045067	1.38708	0.058161	5.09242e+08	0.03654	0.073798	0.048847	2.00301	0.459908	0.320405	0.513593	2.05589	1.05589	Guangdong (province)	Shenzhen (city)	1
31	ZLDC	2010	K70	Real estate development and operation	2.01736e+10	5.54598e+08	1.18057	1.11554	1.31697	20.3743	5.34618	0	1.84295	2.53419e+10	1.25619	0.796058	0.002889	0.043597	0.027491	0.033311	2.22214	0.090455	8.79503e+08	0.04388	0.085729	0.224736	1.82117	0.418468	0.273518	0.696077	3.29031	2.29031	Guangdong (province)	Shenzhen (city)	1
31	ZLDC	2011	K70	Real estate development and operation	3.26026e+10	7.32559e+08	1.32303	1.07716	1.42511	9.40836	1.24384	0	0.968298	3.23769e+10	0.993079	1.00697	0.007105	0.043527	0.022469	0.024566	4.29112	0.102919	1.4191e+09	0.055731	0.113171	0.275423	1.55074	0.277187	0.199007	0.781679	4.58042	3.58041	Guangdong (province)	Shenzhen (city)	1
31	ZLDC	2012	K70	Real Estate	3.48386e+10	6.80476e+08	1.3714	1.09831	1.50622	11.6211	0.99534	2.99162	1.04393	3.51713e+10	1.00955	0.990539	0.006537	0.039514	0.019532	0.021237	1.55701	0.08983	1.37662e+09	0.05192	0.099676	0.312955	1.55621	0.348824	0.283802	0.782565	4.59908	3.59908	Guangdong (province)	Shenzhen (city)	1
31	ZLDC	2013	K70	Real Estate	4.06027e+10	9.19186e+08	1.35768	1.08945	1.47913	7.32054	0.661085	0	0.750128	3.83613e+10	0.944796	1.05843	0.007682	0.04101	0.022639	0.02486	1.55444	0.102469	1.66511e+09	0.053382	0.109667	0.216716	1.50023	0.316157	0.237447	0.779069	4.5263	3.5263	Guangdong (province)	Shenzhen (city)	1
31	ZLDC	2014	K70	Real Estate	4.63115e+10	9.02808e+08	1.27676	1.06912	1.36502	16.996	1.69721	0	1.43874	5.09906e+10	1.10103	0.908236	0.00393	0.038768	0.019494	0.022201	1.53713	0.084651	1.79542e+09	0.04056	0.093009	0.445996	1.71863	0.337731	0.305583	0.769711	4.34236	3.34236	Guangdong (province)	Shenzhen (city)	1
31	ZLDC	2015	K70	Real Estate	5.53217e+10	1.00122e+09	1.34102	1.09615	1.46996	25.4518	1.88769	0	2.29868	6.97186e+10	1.26024	0.793499	0.002847	0.033949	0.018098	0.020207	1.76621	0.090315	1.87813e+09	0.039323	0.072963	1.45681	1.87039	0.438996	0.349286	0.79961	4.99027	3.99027	Guangdong (province)	Shenzhen (city)	1
31	ZLDC	2016	K70	Real Estate	6.1277e+10	1.33346e+09	1.22563	1.06961	1.31094	12.1327	0.897549	2.36611	1.43331	6.61679e+10	1.07982	0.926083	0.004484	0.044686	0.021761	0.02548	2.12161	0.118136	2.73821e+09	0.049861	0.093682	0.023732	1.64571	0.689158	0.4245	0.815795	5.42873	4.42873	Guangdong (province)	Shenzhen (city)	1
31	ZLDC	2017	K70	Real Estate	7.57515e+10	1.73484e+09	1.39688	1.06749	1.49116									0.044161	0.022902	0.026602	3.05186	0.147714	3.34524e+09	0.067577	0.117773	0.153828	1.34687	0.631658	0.208779	0.844959	6.4499	5.4499	Guangdong (province)	Shenzhen (city)	1
31	DYC	2018	K70	Real Estate	9.11719e+10	2.00436e+09	1.3558	1.05011	1.42375	4.41587	0.626861	0	0.643252	8.62632e+10	0.946159	1.0569	0.022541	0.04249	0.021984	0.024833	3.65384	0.145668	3.87391e+09	0.057909	0.10581	0.156381	1.78255	0.836536	0.263381	0.849079	6.62597	5.62597	Guangdong (province)	Shenzhen (city)	1
31	DYC	2019	K70	Real Estate	1.83183e+11	3.70536e+09	1.27618	1.17471	1.49914	8.30573	0.910885	7.57092	0.723436	1.76551e+11	0.963801	1.03756	0.023677	0.041837	0.020228	0.027698	0.877232	0.087101	7.66389e+09	0.046589	0.082683	0.043729	1.5769	0.683798	0.318673	0.767767	4.30602	3.30602	Guangdong (province)	Shenzhen (city)	1
31	DYC	2020	K70	Real Estate	1.99871e+11	1.1227e+09	1.30122	1.32296	1.72146	16.7985	0.490562	1.9217	0.413172	1.88537e+11	0.943292	1.06012	0	0.020343	0.005617	0.007522	0.277364	0.024596	4.06608e+09	0.017159	0.040516	-0.105834	1.52367	0.630916	0.319862	0.771622	4.3787	3.3787	Guangdong (province)	Shenzhen (city)	1
31	DYC	2021	K70	Real Estate	2.12727e+11	7.67424e+08	1.47468	1.30291	1.92138	20.8333	0.375176	0	0.306922	1.96802e+11	0.925136	1.08092	0	0.020247	0.003608	0.004871	0.206585	0.014732	4.30707e+09	0.016983	0.040761	-0.102189	1.52525	0.537828	0.238531	0.755127	4.08375	3.08374	Guangdong (province)	Shenzhen (city)	1
31	DYC	2022	K70	Real Estate	2.14432e+11	-2.22265e+09	0	2.00988	0	0	0.407202	5.94607	0.339265	1.8512e+11	0.863303	1.15834	0	0.00664	-0.010365	-0.014093	-0.631471	-0.046788	1.42377e+09	-0.002899	0.012929	-0.151811	1.52201	0.598378	0.350451	0.778465	4.51395	3.51395	Guangdong (province)	Shenzhen (city)	1
32	SSDA	2000	C39	Manufacture telecommunication and related equipment	8.45296e+08	3.71226e+07	1.2946	1.2474	1.61489	76.4308	2.46166	0	10.3949	1.5569e+09	1.84184	0.542935	0.003688	0.064701	0.043917	0.061594	0.208477	0.136004	5.46913e+07	0.081219	0.190266	0.120598	1.15449	0.731329	0.207194	0.677093	3.09687	2.09687	Guangdong (province)	Shenzhen (city)
32	SSDA	2001	C39	Manufacture telecommunication and related equipment	8.93897e+08	4.10624e+07	1.31117	1.2617	1.6543	58.5849	1.42192	17.9535	8.078	1.47881e+09	1.65435	0.604468	0.00435	0.068573	0.045936	0.062967	0.242861	0.137885	6.12976e+07	0.093509	0.183817	0.050102	1.19416	0.747477	0.302757	0.666851	3.00166	2.00166	Guangdong (province)	Shenzhen (city)
32	SSDA	2002	C39	Manufacture telecommunication and related equipment	1.07562e+09	4.39301e+07	1.1946	1.27033	1.51754	41.7607	1.32139	28.0011	3.2944	1.54433e+09	1.43576	0.696494	0.013019	0.057647	0.040842	0.052741	0.265264	0.078887	6.2006e+07	0.077738	0.125293	0.321261	1.92076	1.33768	0.64566	0.482279	1.93154	0.931541	Guangdong (province)	Shenzhen (city)
32	SSDA	2003	C39	Manufacture telecommunication and related equipment	1.10026e+09	4.88353e+07	0.95856	1.28843	1.23503	28.7691	1.0985	18.0117	2.26381	1.38799e+09	1.26151	0.7927	0.01326	0.054139	0.044385	0.056863	0.277334	0.078689	5.95668e+07	0.064716	0.091148	-0.08404	1.84675	1.23189	0.621093	0.43594	1.77286	0.772862	Guangdong (province)	Shenzhen (city)	1
32	SSDA	2004	C39	Manufacture telecommunication and related equipment	1.24011e+09	2.49413e+07	1.00081	1.51491	1.51614	53.9182	0.882674	12.2874	2.14869	1.50384e+09	1.21267	0.824625	0.01039	0.031098	0.020112	0.02604	0.121445	0.039851	3.99555e+07	0.031418	0.063367	-0.392759	1.55935	1.05964	0.53719	0.495315	1.98143	0.981432	Guangdong (province)	Shenzhen (city)	1
32	SSDA	2005	C39	Manufacture telecommunication and related equipment	1.3184e+09	4.32577e+07	1.13026	1.39393	1.57551	22.6991	0.665069	0	1.48884	1.43667e+09	1.08971	0.917678	0.019565	0.045327	0.032811	0.0415	0.227408	0.06559	6.15795e+07	0.055493	0.095815	0.216453	1.58201	0.736349	0.350326	0.49976	1.99904	0.999041	Guangdong (province)	Shenzhen (city)	1
32	SSDA	2006	C39	Manufacture telecommunication and related equipment	1.37561e+09	5.6249e+07	1.11687	1.27681	1.42603	16.4561	0.546254	0	1.35442	1.49284e+09	1.08522	0.921473	0.028302	0.062607	0.04089	0.052998	0.299982	0.082305	8.6123e+07	0.062428	0.128261	0.301181	1.53329	0.634784	0.266788	0.503189	2.01284	1.01284	Guangdong (province)	Shenzhen (city)	1
32	SSDA	2007	C39	Manufacture telecommunication and related equipment	1.83472e+09	9.31344e+07	1.12721	1.21232	1.36653	27.6075	1.34514	4.93516	3.12281	2.86509e+09	1.56159	0.640373	0.008151	0.067766	0.050762	0.069075	0.735952	0.113114	1.24331e+08	0.110799	0.157872	0.068223	1.35983	0.73884	0.437325	0.551232	2.22832	1.22832	Guangdong (province)	Shenzhen (city)	1
32	SSDA	2008	C39	Manufacture telecommunication and related equipment	1.36025e+09	8.18887e+07	1.33081	1.25157	1.66559	14.5596	0.700061	0	1.49356	1.61213e+09	1.18518	0.843757	0.029883	0.104649	0.060201	0.087806	0.40214	0.102582	1.42348e+08	0.141866	0.172628	-0.007671	1.68268	0.752617	0.272883	0.413141	1.70399	0.703987	Guangdong (province)	Shenzhen (city)	1
32	SSDA	2009	C39	Manufacture telecommunication and related equipment	1.43827e+09	4.83441e+07	1.02636	1.46607	1.50472	41.5691	1.61197	9.80775	2.53191	2.65393e+09	1.84523	0.541938	0.010429	0.049714	0.033613	0.04575	0.329087	0.060908	7.15023e+07	0.060697	0.089077	0.968151	1.65403	0.822075	0.528954	0.448143	1.81206	0.812064	Guangdong (province)	Shenzhen (city)	1
32	SSDA	2010	C39	Manufacture of miscellaneous electronic equipment	1.48945e+09	4.817e+07	0.983418	1.41721	1.39371	47.327	1.52506	258.167	2.84377	2.96724e+09	1.99218	0.501964	0.007354	0.044086	0.032341	0.042725	0.360774	0.060088	6.56643e+07	0.057969	0.082026	0.486489	1.63925	0.846322	0.396249	0.461773	1.85795	0.857953	Guangdong (province)	Shenzhen (city)	1
32	SSDA	2011	C39	Manufacture of miscellaneous electronic equipment	1.57422e+09	4.48824e+07	1.17369	1.46908	1.72424	29.8328	0.777552	38.0422	1.53993	2.0436e+09	1.29817	0.770318	0	0.049432	0.028511	0.046057	0.362381	0.051619	7.78163e+07	0.051251	0.089711	0.141019	1.39345	0.683592	0.387932	0.447662	1.81048	0.810485	Guangdong (province)	Shenzhen (city)	1
32	SSDA	2012	C39	Computer, communication and other electronical device manufacturing	1692009584	1.78982e+08	1.04278	1.12972	1.17806	9.49765	1.12067	66.7858	1.62131	2.34331e+09	1.38493	0.722059	0.023425	0.143447	0.105781	0.155524	1.73084	0.170706	2.42713e+08	0.175355	0.251681	48.0542	1.80338	1.04534	0.546894	0.380335	1.61377	0.613775	Guangdong (province)	Shenzhen (city)	1
32	SSDA	2013	C39	Computer, communication and other electronical device manufacturing	1.50141e+09	1.50108e+07	1.07273	1.63531	1.75424	134.499	1.24208	0	1.98904	2.50515e+09	1.66853	0.599329	0.003287	0.028648	0.009998	0.015303	0.226982	0.014789	4.3013e+07	0.017058	0.041472	0.029956	2.03954	1.37117	0.500991	0.32395	1.47918	0.47918	Guangdong (province)	Shenzhen (city)	1
32	SSDA	2014	C39	Computer, communication and other electronical device manufacturing	2.76692e+09	9.58697e+07	1.02452	1.18958	1.21874	26.7186	0.834144	32.8214	1.71672	3.83623e+09	1.38646	0.72126	0.004318	0.048125	0.034649	0.045029	0.830706	0.064252	1.33158e+08	0.055163	0.105325	3.5534	1.69125	1.4267	0.288943	0.460739	1.85439	0.854391	Guangdong (province)	Shenzhen (city)	1
32	SSDA	2015	F51	Wholesale Trade	2.12574e+09	4.94614e+07	0.861155	1.61912	1.39431	182.124	4.5725	26.9021	5.97156	7.08875e+09	3.33473	0.299875	0.000781	0.033541	0.023268	0.032552	0.555707	0.032788	7.12992e+07	0.022611	0.046829	0	2.58095	2.04304	0.88651	0.290364	1.40917	0.409174	Guangdong (province)	Shenzhen (city)	1
32	SSDA	2016	F51	Wholesale Trade	1.95542e+09	4.5757e+07	0.83024	1.79906	1.49365	137.869	3.17439	80.2662	4.07096	5.10469e+09	2.61054	0.383063	0.001339	0.030165	0.0234	0.033037	0.44079	0.029528	5.89856e+07	0.020876	0.037956	0	3.60371	2.87259	1.01207	0.20752	1.26186	0.261862	Guangdong (province)	Shenzhen (city)	1
32	SSDA	2017	F51	Wholesale Trade	1.92734e+09	1.30669e+07	0.513727	3.26656	1.67812	325.086	2.46817	31.7498	2.70778	3.7003e+09	1.9199	0.52086	0.001988	0.009815	0.00678	0.009285	0.15483	0.008329	1.89169e+07	-0.002983	0.011976	0	4.14845	3.79104	0.974169	0.186046	1.22857	0.228571	Guangdong (province)	Shenzhen (city)	1
32	SSDA	2018	F51	Wholesale Trade	2.15338e+09	1.11771e+08	0.864561	1.28663	1.11237	25.953	1.81224	14.0751	1.91331	3.08976e+09	1.43484	0.69694	0.011396	0.058311	0.051905	0.069128	1.45235	0.073722	1.25565e+08	0.058238	0.077542	1.24055	2.61789	2.16237	0.655289	0.295935	1.42032	0.420323	Guangdong (province)	Shenzhen (city)	1
32	SSDA	2019	F51	Wholesale Trade	2.34226e+09	1.57783e+08	0.882957	1.17585	1.03823	37.1886	3.90888	79.6342	3.53848	6.532e+09	2.78876	0.358582	0.005634	0.076421	0.067363	0.08759	1.82141	0.09515	1.78998e+08	0.075966	0.1113	-0.010511	2.72313	2.06931	0.532533	0.292026	1.41248	0.412481	Guangdong (province)	Shenzhen (city)	1
32	SSDA	2020	F51	Wholesale Trade	2.58577e+09	1.88977e+08	0.968253	1.05954	1.02591	39.1405	4.86363	0	4.09205	8.15055e+09	3.15208	0.317251	0	0.085596	0.073083	0.105676	2.30479	0.104548	2.21332e+08	0.090238	0.125893	0.043425	2.38329	2.27697	0.408741	0.300958	1.43053	0.43053	Guangdong (province)	Shenzhen (city)	1
32	SSDA	2021	E49	Building Installation Industry	4.41302e+10	1.10793e+09	1.18441	1.22264	1.44812	21.3169	0.553058	251.222	2.48984	4.92318e+10	1.1156	0.896375	0.004822	0.042184	0.025106	0.032217	0.261963	0.116801	1.86159e+09	0.064667	0.133129	0.035364	1.17372	1.13994	0.229086	0.785055	4.65235	3.65235	Guangdong (province)	Shenzhen (city)	1
32	SSDA	2022	E49	Building Installation Industry	5.28404e+10	7.13559e+08	1.26616	1.28242	1.62375	32.1345	0.449148	0	2.26445	6.0095e+10	1.13729	0.879281	0.00397	0.028396	0.013504	0.016865	0.162726	0.070468	1.50047e+09	0.038451	0.091236	0.006933	1.20402	1.17203	0.214643	0.808366	5.21829	4.21829	Guangdong (province)	Shenzhen (city)	1
33	XDJDA	2000	H61	Hotels	6.61696e+08	-1.23678e+07	0	3.65397	0	0	33.672	101.72	8.77789	1.4283e+09	2.15855	0.463275	0	0.006786	-0.018691	-0.279903	-0.023238	-0.029318	4.49058e+06	0.007681	0.008383	0.000449	0.281334	0.269043	0.057505	0.362463	1.56854	0.568537	Guangdong (province)	Shenzhen (city)
33	XDJDA	2001	H61	Hotels	6.51066e+08	5.25172e+06	3.38488	1.90891	6.46144	425.692	21.8651	58.2695	5.16342	1.07223e+09	1.64689	0.607205	0	0.027304	0.008066	0.125108	0.009868	0.012129	1.77764e+07	0.030605	0.033772	0.039288	0.385667	0.369122	0.087568	0.334981	1.50372	0.503717	Guangdong (province)	Shenzhen (city)
33	XDJDA	2002	H61	Hotels	6.16939e+08	6.55698e+06	2.17663	2.08446	4.53709	315.501	22.1445	62.3937	4.73863	9.98277e+08	1.61811	0.618004	0	0.023134	0.010628	0.283823	0.012625	0.015019	1.42721e+07	0.026005	0.027134	0	0.221668	0.211097	0.080178	0.292365	1.41316	0.413159	Guangdong (province)	Shenzhen (city)
33	XDJDA	2003	H61	Hotels	6.14539e+08	1.47162e+06	4.63228	3.23023	14.9633	895.461	18.9335	64.4281	3.00835	8.20079e+08	1.33446	0.749365	0	0.011093	0.002395	0.069712	0.002836	0.00336	6.81693e+06	0.012604	0.013916	0.002433	0.143087	0.137425	0.097771	0.287207	1.40293	0.402932	Guangdong (province)	Shenzhen (city)	3
33	XDJDA	2004	H61	Hotels	6.15077e+08	608495	9.62535	3.05828	29.437	1730.61	14.1437	52.1926	2.39807	7.58516e+08	1.23321	0.810895	0	0.01286	0.000989	0.023258	0.001176	0.001386	7.91001e+06	0.014428	0.016092	-0.009667	0.262959	0.254811	0.058421	0.286053	1.40067	0.400665	Guangdong (province)	Shenzhen (city)	3
33	G XD	2005	H61	Hotels	6.00508e+08	2.96427e+06	1.89596	3.61576	6.85532	288.279	10.6971	24.4149	1.93292	6.9687e+08	1.16047	0.861721	0	0.012381	0.004936	0.123142	0.005899	0.006705	7.43512e+06	0.012456	0.014609	0	0.245086	0.235104	0.032891	0.263795	1.35832	0.358318	Guangdong (province)	Shenzhen (city)	3
33	XDJD	2006	H61	Hotels	5.07011e+08	-1.3888e+08				0	13.664	86.2803	3.46627	7.52614e+08	1.48442	0.673666	0	-0.252718	-0.273919	-3.89008	-0.310534	-0.461015	-1.28131e+08	-0.288822	-0.275277	0	0.455496	0.438206	0.086445	0.405836	1.68304	0.683036	Guangdong (province)	Shenzhen (city)	2
33	XDJD	2007	H61	Hotels	5.02745e+08	1.89138e+06	7.10219	2.69676	19.1529	1219.12	32.7556	80.7216	7.57855	1.46466e+09	2.91333	0.34325	0	0.022539	0.003762	0.042612	0.00426	0.006216	1.13311e+07	0.026763	0.027193	0	0.447872	0.434636	0.078818	0.394812	1.65238	0.652378	Guangdong (province)	Shenzhen (city)	2
33	XDJD	2008	H61	Hotels	4.64844e+08	3.52666e+06	2.65938	2.33206	6.20184	259.662	13.3411	40.3048	2.97528	8.83028e+08	1.89962	0.52642	0	0.033425	0.007587	0.093201	0.008282	0.011458	1.55373e+07	0.031189	0.039097	0	0.51358	0.494608	0.071527	0.337881	1.5103	0.510303	Guangdong (province)	Shenzhen (city)	2
33	XDJD	2009	H61	Hotels	4.97385e+08	-2.40416e+07				0	39.077	2076.67	8.53282	2.56685e+09	5.16068	0.193773	0	-0.028354	-0.048336	-0.275779	-0.058749	-0.084731	-1.4103e+07	-0.031541	-0.033971	0	1.49635	1.47124	0.706399	0.429536	1.75296	0.752958	Guangdong (province)	Shenzhen (city)	2
33	XDJD	2010	H61	Hotels	5.27083e+08	4.16994e+06	3.53322	1.93144	6.8242	429.73	25.0622	58.5632	6.15689	2.02798e+09	3.84756	0.259905	0	0.026658	0.007911	0.032512	0.013978	0.014327	1.40511e+07	0.029163	0.030757	0	2.30471	2.28066	1.63346	0.447815	1.81099	0.810987	Guangdong (province)	Shenzhen (city)	2
33	XDJD	2011	H61	Hotels	5.15934e+08	2.81572e+06	5.84526	2.20368	12.881	423.492	16.4519	38.1885	4.05779	1.41451e+09	2.74164	0.364745	0	0.029971	0.005458	0.022526	0.009688	0.009582	1.54629e+07	0.032809	0.033328	0	2.10304	2.07696	1.31039	0.430425	1.7557	0.755696	Guangdong (province)	Shenzhen (city)	2
33	XDJD	2012	H61	Hotels	4.69706e+08	-2.54741e+07				0	20.9902	101.928	5.2407	1.60786e+09	3.42313	0.292131	0	-0.024435	-0.054234	-0.258443	-0.091386	-0.094915	-1.14771e+07	-0.032867	-0.026622	0	1.54038	1.51595	0.225869	0.428603	1.75009	0.750095	Guangdong (province)	Shenzhen (city)	2
33	XDJD	2013	H61	Hotels	5.64942e+08	3.48621e+06	5.96284	1.94527	11.5993	364.721	15.8376	29.692	4.67675	1.56456e+09	2.76942	0.361087	0	0.036796	0.006171	0.036568	0.012574	0.012823	2.07877e+07	0.039664	0.04551	0	1.66901	1.64374	1.28492	0.518756	2.07795	1.07795	Guangdong (province)	Shenzhen (city)	2
33	*ST XD	2014	H61	Hotels	4.67105e+08	-4.49533e+08												-0.922428	-0.96238	-15.0267	-1.66166	0	-4.30871e+08	-1.02988	-0.930414	0	0.613862	0.587376	0.234554	1.41103	-2.43289	-3.43289	Guangdong (province)	Shenzhen (city)	2
33	*ST XD	2015	H61	Hotels	4.24384e+08	6.97126e+07	1.16626	1.25471	1.46332									0.196293	0.164268	0.164327	0	7.24974	8.33034e+07	0.266535	0.230425	0	3.54369	3.51604	1.01369	0.977342	44.1336	43.1336	Guangdong (province)	Shenzhen (city)	0
33	XDJD	2016	H61	Hotels	3.19193e+08	5.58572e+06	1.01497	1.01498	1.03017									0.03145	0.017499	0.017563	27.4511	0.244814	1.00386e+07	0.020372	0.034254	0	8.42829	8.29928	1.08284	0.928519	13.9898	12.9898	Guangdong (province)	Shenzhen (city)	0
34	ST SHB	2000	S90	Composite Industries	1.36897e+09	2.72126e+08	1.05031	1.05192	1.10484	18.2939	11.9701	30.8504	12.5555	2.61562e+09	1.91066	0.52338	0	0.210128	0.198782	0.324212	1.07598	0.686324	2.87658e+08	0.258511	0.600291	4.13193	1.4907	1.06495	0.603999	0.710367	3.45265	2.45265	Guangdong (province)	Shenzhen (city)
34	ST SHB	2001	S90	Composite Industries	1.45413e+09	4.64969e+07	1.7499	1.66582	2.91502	66.1131	2.46383	0	7.38554	2.17731e+09	1.49733	0.667857	0	0.056361	0.031976	0.05118	0.170334	0.111711	8.19561e+07	0.067149	0.121854	0.022305	1.02468	0.712601	0.137242	0.713763	3.49361	2.49361	Guangdong (province)	Shenzhen (city)
34	SXTF	2002	S90	Composite Industries	1.51778e+09	-9.87528e+07				0	3.24406	55.4541	6.08793	2.0272e+09	1.33564	0.748707	0	-0.036165	-0.065064	-0.103633	-0.370397	-0.268369	-5.48908e+07	-0.042785	-0.105412	-0.005942	0.910384	0.674361	0.177525	0.757557	4.12467	3.12467	Guangdong (province)	Shenzhen (city)
34	SXTF	2003	S90	Composite Industries	1.41773e+09	6.80698e+06	5.7579	1.92033	11.0571	260.54	1.84832	0	4.75257	1.79875e+09	1.26875	0.788176	0	0.033378	0.004801	0.00775	0.023035	0.018241	4.7321e+07	0.041504	0.11208	0.001284	0.840982	0.589443	0.037088	0.736788	3.79921	2.79921	Guangdong (province)	Shenzhen (city)	1
34	SXTF	2004	S90	Composite Industries	1.02363e+09	-5.23687e+08				0	2.91223	40.8585	0	1.36397e+09	1.33249	0.750476	0	-0.468869	-0.5116	-0.7217	-2.75065	0	-4.79946e+08	-0.70373	-2.83662	-1.05183	0.670641	0.478735	0.013709	1.17027	-5.87313	-6.87313	Guangdong (province)	Shenzhen (city)	1
34	ST ST	2005	S90	Composite Industries	7.68881e+08	-1.6215e+08				0	1.16437	10.6175	0	1.00323e+09	1.30479	0.766406	0	-0.18451	-0.210891	-0.266924	-1.40219	0	-1.17904e+08	-0.401233	0	-0.151502	0.591781	0.459414	0.009338	1.46867	-2.13372	-3.13372	Guangdong (province)	Shenzhen (city)	1
34	S*ST ST	2006	S90	Composite Industries	5.45735e+08	1.44609e+06	10.5513	1.28839	13.5942	516.382	2.18223	672.651	0	8.62307e+08	1.58008	0.632878	0	0.047827	0.00265	0.003488	0.023139	0	4.84302e+07	0.837427	0	-0.053306	0.557779	0.451583	0.026261	1.76362	-1.30955	-2.30955	Guangdong (province)	Shenzhen (city)	1
34	SST ST	2007	S90	Composite Industries	3.28291e+08	-2.59145e+08				0	8.64968	171.155	0	1.44907e+09	4.41399	0.226552	0	-0.721937	-0.789375	-1.12926	-5.62331	0	-2.37005e+08	0	0	-0.012415	0.268348	0.206403	0.029105	3.51989	-0.396842	-1.39684	Guangdong (province)	Shenzhen (city)	1
34	ST ST	2008	S90	Composite Industries	1.84409e+08	-2.81498e+08				0	2.34196	279.766	0	8.41188e+08	4.56154	0.219224	0	-1.24949	-1.52649	-2.14323	-7.01381	0	-2.30417e+08	0	0	0.004295	0.154394	0.097408	0.033182	7.14395	-0.162762	-1.16276	Guangdong (province)	Shenzhen (city)	2
34	*ST ST	2009	S90	Composite Industries	1.50792e+08	1.23129e+08	1.22449	1.027	1.25756	25.5844	9.28252	12124.8	0	2.23455e+09	14.8187	0.067482	0	1.00572	0.816543	1.16827	3.19439	0	1.51655e+08	0	0	2788.43	0.154338	0.100559	0.037007	6.34771	-0.186996	-1.187	Guangdong (province)	Shenzhen (city)	2
34	ST ST	2010	S90	Composite Industries	1.88888e+08	4.98142e+08	1.00082	1.00919	1.01002	5.95015	7.3702	73.4665	44.8706	1.8342e+09	9.71055	0.102981	0	2.64565	2.63724	3.3846	13.7185	7.54108	4.9973e+08	5.99091	0	1.40066	1.23216	0.859089	0.540538	0.650283	2.85946	1.85946	Guangdong (province)	Shenzhen (city)	2
34	SXTF	2011	S90	Composite Industries	2.07619e+08	1.66022e+07	1.01072	1.18194	1.19461	84.3067	3.22739	156.78	16.4079	1.45623e+09	7.01394	0.142573	0	0.097684	0.079965	0.111663	0.451027	0.194621	2.02811e+07	0.157323	0.257802	0	1.2419	0.857116	0.426801	0.589127	2.43384	1.43384	Guangdong (province)	Shenzhen (city)	2
34	SXTF	2012	S90	Conglomerates	1.93552e+08	4.01479e+06	1.02503	1.87753	1.92452	363.788	3.1939	0	16.3517	1.49616e+09	7.73003	0.129366	0	0.027402	0.020743	0.036545	0.055651	0.044948	5.30372e+06	0.040409	0.056495	0	1.17253	0.665046	0.32691	0.538522	2.16695	1.16695	Guangdong (province)	Shenzhen (city)	2
34	SXTF	2013	S90	Conglomerates	3.78211e+08	1.67669e+07	1.02085	1.34353	1.37154	89.8835	2.82721	207.745	14.206	1.7091e+09	4.51891	0.221292	0	0.051166	0.044332	0.061508	0.305696	0.158049	1.93516e+07	0.14797	0.182073	0	1.02673	0.833358	0.220912	0.719504	3.56511	2.56511	Guangdong (province)	Shenzhen (city)	2
34	SXTF	2014	S90	Conglomerates	4.61668e+08	6.14712e+07	1.00808	1.09773	1.10659	39.8323	4.80996	0	14.7826	2.63036e+09	5.69751	0.175515	0	0.13781	0.13315	0.236079	1.04665	0.371121	6.36227e+07	0.362073	0.45344	0.57377	0.886393	0.55765	0.099413	0.641221	2.78723	1.78723	Guangdong (province)	Shenzhen (city)	2
34	SXTF	2015	S90	Conglomerates	4.48008e+08	2.13632e+07	0.991399	1.32169	1.31032	468.345	21.8427	0	53.5046	9.77496e+09	21.8187	0.045832	0	0.054316	0.047685	0.06213	0.382913	0.114242	2.43342e+07	0.11181	0.137072	0.75005	1.31811	0.937892	0.438339	0.582597	2.39577	1.39577	Guangdong (province)	Shenzhen (city)	2
34	SZSM	2016	F51	Wholesale Trade	1.70372e+10	4.02784e+08	1.83734	1.05973	1.94707	36.2449	0.360189	42.2076	5.5076	2.35763e+10	1.38382	0.722638	0	0.053676	0.023641	0.025806	1.88094	0.151955	9.1449e+08	0.071729	0.409845	1.63853	1.22303	0.864111	0.084073	0.844418	6.42749	5.42749	Guangdong (province)	Shenzhen (city)	2
34	SZSM	2017	F51	Wholesale Trade	2.42732e+10	7.23189e+08	1.2857	1.08538	1.39548									0.045159	0.029794	0.037929	3.81686	0.215374	1.09616e+09	0.063322	0.245053	-0.168096	0.972694	0.628042	0.075029	0.861665	7.22883	6.22883	Guangdong (province)	Shenzhen (city)	2
34	SZSM	2018	F51	Wholesale Trade	2.59855e+10	5.16027e+08	2.01931	1.04701	2.11424	17.0481	0.10747	24.4002	2.28708	2.8695e+10	1.10427	0.905575	0.01881	0.051405	0.019858	0.025418	3.0293	0.134155	1.33579e+09	0.068012	0.258599	0.051878	0.998819	0.678673	0.048148	0.851975	6.75563	5.75563	Guangdong (province)	Shenzhen (city)	2
34	SZSM	2019	F51	Wholesale Trade	2.94209e+10	7.01657e+08	1.52635	1.03483	1.57951	18.5038	0.149571	8.65767	2.9677	3.57531e+10	1.21523	0.822892	0.010579	0.048325	0.023849	0.030042	4.61543	0.160384	1.42178e+09	0.05757	0.225993	0.052151	1.03752	0.628879	0.136613	0.851301	6.72498	5.72498	Guangdong (province)	Shenzhen (city)	2
34	SZSM	2020	F51	Wholesale Trade	3.06896e+10	6.241e+08	1.23509	1.0641	1.31427	22.6793	0.153749	9.71513	3.00974	3.78176e+10	1.23226	0.811517	0.008814	0.03352	0.020336	0.025883	3.13915	0.132708	1.02872e+09	0.03859	0.14468	-0.100973	1.03137	0.622439	0.14278	0.846763	6.52583	5.52583	Guangdong (province)	Shenzhen (city)	2
34	SZSM	2021	F51	Wholesale Trade	3.89534e+10	2.49771e+08	1.54311	1.1145	1.71979	41.8753	0.085462	0	1.58081	4.20884e+10	1.08048	0.925513	0.012119	0.01993	0.006412	0.007725	1.28904	0.03775	7.76344e+08	0.020852	0.098465	-2.75244	1.06026	0.583012	0.128235	0.830145	5.88739	4.88739	Guangdong (province)	Shenzhen (city)	2
34	SZSM	2022	F51	Wholesale Trade	4.0216e+10	1.03602e+09	1.32613	1.04229	1.38221	14.156	0.126561	17.5332	1.78418	4.55028e+10	1.13146	0.883815	0.02032	0.043648	0.025761	0.031906	5.34982	0.126037	1.75535e+09	0.051843	0.165696	-0.139283	1.17909	0.725376	0.146736	0.795604	4.89247	3.89247	Guangdong (province)	Shenzhen (city)	2
35	ZKJA	2000	C39	Manufacture of telecommunication equipment	8.44546e+08	4.48037e+07	1.62015	1.12317	1.81971	66.0088	3.41446	12.5702	13.5196	1.85245e+09	2.19342	0.455908	0	0.086162	0.053051	0.068717	0.514354	0.204815	7.27682e+07	0.101074	0.376955	0.079292	1.04189	0.868248	0.412522	0.740982	3.86074	2.86074	Guangdong (province)	Shenzhen (city)
35	ZKJA	2001	C39	Manufacture of telecommunication equipment	1.34347e+09	5.02942e+07	1.8519	1.13999	2.11113	33.8024	1.17666	0	8.41376	1.89477e+09	1.41036	0.70904	0	0.069445	0.037436	0.051628	0.360923	0.24891	9.32977e+07	0.083443	0.527372	0.166631	0.853476	0.595746	0.168952	0.8496	6.64893	5.64893	Guangdong (province)	Shenzhen (city)
35	ZKJA	2002	C39	Manufacture of telecommunication equipment	1.53049e+09	6.27385e+07	1.94851	1.161	2.26223	23.9944	0.481104	7.86021	6.32324	1.99689e+09	1.30474	0.766438	0	0.079993	0.040992	0.052816	0.367107	0.263529	1.22429e+08	0.117755	0.519554	0.164222	0.96635	0.722183	0.162351	0.844449	6.42875	5.42875	Guangdong (province)	Shenzhen (city)
35	ZKJA	2003	C39	Manufacture of telecommunication equipment	1.80834e+09	4.05898e+07	2.00717	1.27976	2.5687	22.5266	0.337897	9.68886	3.33447	2.04393e+09	1.13028	0.884739	0	0.049404	0.022446	0.028295	0.220941	0.148024	8.93393e+07	0.093175	0.284669	0.362251	0.971225	0.619521	0.056881	0.848363	6.59469	5.59469	Guangdong (province)	Shenzhen (city)	1
35	ZKJA	2004	C39	Manufacture of telecommunication equipment	4.77822e+08	-1.52844e+09				0	0.385744	0	0	1.18458e+09	2.47913	0.403367	0	-3.11855	-3.19876	-8.30704	-12.4568	0	-1.47895e+09	0	0	-0.312993	0.126544	0.108592	0.002507	3.62457	-0.381015	-1.38102	Guangdong (province)	Shenzhen (city)	2
35	ST KJ	2005	C39	Manufacture of telecommunication equipment	4.41489e+08	-1.3726e+08				0	3.28275	0	0	1.07105e+09	2.42599	0.412203	0	-0.133965	-0.310903	-0.817419	-1.30322	0	-3.02651e+07	0	0	0.084633	0.104317	0.097816	0.001524	4.27624	-0.305228	-1.30523	Guangdong (province)	Shenzhen (city)	2
35	*ST KJ	2006	C39	Manufacture of telecommunication equipment	4.69208e+08	2.14416e+07	0.603562	1.65482	0.998785									0.027581	0.045697	0.140681	0.223563	0	1.29413e+07	0	0	0.26038	0.098787	0.095799	0.000548	3.88648	-0.346442	-1.34644	Guangdong (province)	Shenzhen (city)	2
35	ST KJ	2007	C39	Manufacture of telecommunication equipment	4.7522e+08	1.17983e+08	1.39877	1.04708	1.46463									0.352146	0.24827	3.45969	19.0779	0	1.67347e+08	0	0	0.377664	0.022975	0.02222	0.000446	3.5691	-0.389241	-1.38924	Guangdong (province)	Shenzhen (city)	2
35	ST KJ	2008	C39	Manufacture of telecommunication equipment	5.36281e+08	-9.9608e+06	0	1.10658	0	0	54.4849	0	0	1.49462e+09	2.787	0.358808	0	0.08508	-0.018574	-0.300156	-7.71681	0	4.56269e+07	0	0	0.168926	0.021511	0.021511	0.000417	3.29516	-0.435699	-1.4357	Guangdong (province)	Shenzhen (city)	2
35	ST KJ	2009	C39	Manufacture of telecommunication equipment	5.49476e+08	-1.79556e+07	0	1.05357	0	0	183.268	0	0	1.84958e+09	3.36608	0.297082	0	0.110982	-0.032678	-0.223299	-14.5459	0	6.0982e+07	0	0	0.1434	0.051081	0.051081	0.000374	3.27272	-0.440001	-1.44	Guangdong (province)	Shenzhen (city)	2
35	*ST KJ	2010	C39	Manufacture of telecommunication equipment	5.9521e+08	4.67813e+07	2.60182	1.02683	2.67164	21.4198	189.611	0	0	1.8499e+09	3.10797	0.321753	0	0.204493	0.078596	0.601367	39.8392	0	1.21716e+08	0	0	0.115133	0.049724	0.049724	0.000361	3.0195	-0.495173	-1.49517	Guangdong (province)	Shenzhen (city)	2
35	*ST KJ	2011	C39	Manufacture of telecommunication equipment	6.36494e+08	-2.18183e+07	0	1.11332	0									0.04172	-0.034279	-0.051099	-19.5842	0	2.65548e+07	0	0	0.318947	0.26157	0.26157	0.000166	2.92279	-0.520078	-1.52008	Guangdong (province)	Shenzhen (city)	2
35	*ST KJ	2012	C39	Manufacturing of Computers, Communication and Other Electronic Equipment	3.07903e+08	-6.36052e+08												-2.07259	-2.06576	-3.68534	-139583	0	-6.38157e+08	0	0	0.254706	0.106358	0.106358	0.000506	7.03434	-0.165718	-1.16572	Guangdong (province)	Shenzhen (city)	2
35	*ST KJ	2013	C39	Manufacturing of Computers, Communication and Other Electronic Equipment	1.04419e+07	1.13155e+09	0.999872	1	0.999873	1.78008	49.2206	0	161.463	2.01221e+09	192.705	0.005189	0	108.352	108.366	108.461	123294	90.7055	1.1314e+09	90.6938	0	0	-5.13164	-5.13164	-5.05546	-0.194698	0.837032	-0.162968	Guangdong (province)	Shenzhen (city)	0
35	ZGTY	2014	N77	Ecological preservation and environmental treatment industry	3.27229e+09	1.75016e+08	1.20525	1.23206	1.48493	25.7241	8.1723	61.2959	2.77535	5.1657e+09	1.57862	0.633464	0	0.071325	0.053484	0.202519	0.242731	0.107889	2.33394e+08	0.073818	0.116228	0	0.932885	0.884344	0.320281	0.504266	2.01721	1.01721	Jiangsu (province)	Nantong (city)	2
35	ZGTY	2015	N77	Ecological preservation and environmental treatment industry	4.39902e+09	2.28195e+08	1.31696	1.29934	1.71118	23.9592	6.62391	34.6812	2.95473	9.38774e+09	2.13405	0.468593	0	0.080892	0.051874	0.334261	0.31883	0.123324	3.55845e+08	0.079261	0.123473	4.8e-05	0.695914	0.624596	0.203989	0.579366	2.37737	1.37737	Jiangsu (province)	Nantong (city)	2
35	ZGTY	2016	N77	Ecological preservation and environmental treatment industry	5.99849e+09	2.11725e+08	1.46636	1.35497	1.98688	12.3816	2.67363	11.6265	1.27105	1.06204e+10	1.7705	0.564811	0	0.061202	0.035296	0.268314	0.204551	0.102656	3.6712e+08	0.064834	0.10109	1e-06	0.36646	0.318008	0.090182	0.65617	2.90842	1.90841	Jiangsu (province)	Nantong (city)	2
35	ZGTY	2017	N77	Ecological preservation and environmental treatment industry	8.13026e+09	2.24894e+08	1.53364	1.3452	2.06306									0.054868	0.027661	0.103017	0.209241	0.073775	4.46092e+08	0.057815	0.098084	0.018278	0.758192	0.713555	0.41384	0.625057	2.66708	1.66708	Jiangsu (province)	Nantong (city)	2
35	ZGTY	2018	N77	Ecological preservation and environmental treatment industry	8.80891e+09	2.22298e+08	1.42589	1.53384	2.18709	8.3318	1.00285	8.82868	0.562189	1.23477e+10	1.40173	0.713402	0	0.047458	0.025236	0.124021	0.167802	0.067475	4.18056e+08	0.049918	0.084579	-0.179296	0.429402	0.402045	0.073619	0.626002	2.67381	1.67381	Jiangsu (province)	Nantong (city)	2
35	ZGTY	2019	N77	Ecological preservation and environmental treatment industry	4.72969e+10	7.69553e+08	1.52547	2.23118	3.40359	2.85573	0.118234	0.915606	0.187776	4.92605e+10	1.04151	0.96014	0	0.034107	0.016271	0.063962	0.102563	0.065754	1.61316e+09	0.032853	0.083398	0.057057	0.908339	0.860467	0.208776	0.752553	4.04127	3.04127	Jiangsu (province)	Hai'an (city)	2
35	ZGTY	2020	N77	Ecological preservation and environmental treatment industry	5.03779e+10	8.28502e+08	1.67212	2.01157	3.36359	1.76693	0.066944	0.486901	0.117163	4.83153e+10	0.959058	1.04269	0	0.041854	0.016446	0.065693	0.102036	0.066309	2.1085e+09	0.039606	0.060857	0.041138	0.83327	0.783042	0.152549	0.751984	4.03199	3.03199	Jiangsu (province)	Hai'an (city)	2
35	ZGTY	2021	N77	Ecological preservation and environmental treatment industry	2.44994e+10	8.68047e+08	1.5363	2.04904	3.14794	2.46605	0.103952	0.847867	0.191953	2.84033e+10	1.15935	0.862555	0.016639	0.072741	0.035431	0.128082	0.433337	0.077838	1.78212e+09	0.068725	0.065892	1.55713	1.19945	1.11172	0.556766	0.544809	2.19688	1.19688	Jiangsu (province)	Hai'an (city)	2
35	ZGTY	2022	N77	Ecological Protection and Environmental Governance	2.64678e+10	1.21613e+08	1.60819	2.40337	3.86507	14.849	0.269258	3.0407	0.173004	2.87594e+10	1.08658	0.920316	0	0.015219	0.004595	0.020405	0.061775	0.011651	4.02801e+08	0.012231	0.021841	-1.33342	0.706885	0.656813	0.081848	0.60563	2.53569	1.53569	Jiangsu (province)	Hai'an (city)	2
36	HLKG	2000	C17	Textile Industry	2.62928e+09	1.59858e+08	1.04876	1.23978	1.30023	21.5024	1.40944	11.3616	3.13398	3.7826e+09	1.43864	0.695099	0.008368	0.079865	0.060799	0.096633	0.277746	0.14575	2.09987e+08	0.099136	0.161592	-0.020789	1.27639	0.649629	0.258507	0.582851	2.39723	1.39723	Guangdong (province)	Shenzhen (city)
36	HLKG	2001	C17	Textile Industry	4.03997e+09	2.33472e+08	1.04151	1.15668	1.2047	10.8572	0.801128	6.08572	1.80557	4.59725e+09	1.13794	0.87878	0	0.093491	0.057791	0.084538	0.26969	0.166301	3.77699e+08	0.098352	0.254656	0.001066	1.13827	0.445041	0.226181	0.652494	2.87765	1.87765	Guangdong (province)	Shenzhen (city)
36	HLKG	2002	C17	Textile Industry	4.01515e+09	2.72101e+08	1.067	1.23598	1.31879	7.63772	0.555567	8.91379	1.26305	4.22843e+09	1.05312	0.949561	0	0.096296	0.067768	0.101423	0.289216	0.16537	3.86641e+08	0.106967	0.212196	-0.014355	1.35183	0.82175	0.42347	0.590202	2.44022	1.44022	Guangdong (province)	Shenzhen (city)
36	HLKG	2003	C17	Textile Industry	4.55656e+09	7.80144e+07	1.18318	1.43122	1.6934	27.8903	0.799416	100.735	0.966203	4.51133e+09	0.990073	1.01003	0	0.042318	0.017121	0.027584	0.081809	0.034643	1.94765e+08	0.03149	0.086432	-0.004206	1.36914	0.764759	0.416205	0.505777	2.02338	1.02338	Guangdong (province)	Shenzhen (city)	1
36	HLKG	2004	C17	Textile Industry	2.64817e+09	4.71296e+07	1.04528	1.63816	1.71233	47.5028	2.37773	0	1.178	2.84923e+09	1.07592	0.929437	0.009036	0.036929	0.017797	0.037547	0.125565	0.024799	9.07725e+07	0.021547	0.040862	0.021951	1.80291	0.991407	0.37248	0.28234	1.39342	0.393418	Guangdong (province)	Shenzhen (city)	1
36	HLKG	2005	C17	Textile Industry	8.8163e+09	5.53416e+07	1.44346	1.85182	2.67303	30.1373	0.699284	0	0.637928	8.25372e+09	0.936188	1.06816	0	0.017524	0.006277	0.014003	0.023877	0.021167	1.57235e+08	0.014017	0.037468	-0.098167	0.921909	0.663991	0.142388	0.703449	3.37211	2.37211	Guangdong (province)	Shenzhen (city)	1
36	HLKG	2006	C17	Textile Industry	1.19933e+10	2.77404e+08	1.41913	1.31195	1.86183	18.7987	0.97266	6.24844	1.80989	1.35881e+10	1.13298	0.88263	0	0.038743	0.02313	0.05594	0.118143	0.096277	4.66134e+08	0.043014	0.090162	0.087649	0.802044	0.576029	0.14048	0.759757	4.16245	3.16245	Guangdong (province)	Shenzhen (city)	1
36	HLKG	2007	C17	Textile Industry	1.34227e+10	-9.60068e+08				0	1.11223	20.927	3.42376	1.78381e+10	1.32895	0.752473	0	-0.044113	-0.071526	-0.15799	-0.157981	-0.360186	-5.92122e+08	-0.072302	-0.109703	-0.085908	0.717558	0.443781	0.066159	0.80142	5.03576	4.03576	Guangdong (province)	Shenzhen (city)	2
36	HLKG	2008	C17	Textile Industry	3.06914e+09	-4.11833e+08				0	17.4151	23.0097	1.57239	3.62827e+09	1.18218	0.845897	0	-0.129089	-0.134185	-0.164307	-41.8142	-0.289538	-3.96192e+08	-0.164684	-0.116239	-1.35623	2.08505	0.856476	0.7457	0.536554	2.15775	1.15775	Guangdong (province)	Shenzhen (city)	2
36	*ST HK	2009	C17	Textile Industry	3.11801e+09	4.36445e+08	1.02755	1.04893	1.07783	16.8411	3.82892	7.67605	4.21736	8.72539e+09	2.79838	0.357349	0	0.204157	0.139975	0.18219	25.331	0.25042	6.36565e+08	0.185686	0.309811	0.011822	2.73574	1.69137	1.5319	0.441038	1.78903	0.789031	Guangdong (province)	Shenzhen (city)	2
36	HLKG	2010	K70	Real estate development and operation	4.17516e+09	3.0381e+08	1.00673	1.0709	1.0781	14.5383	3.95995	4.20577	2.03082	6.41711e+09	1.53697	0.650629	0	0.101668	0.072766	0.087286	15.8946	0.139688	4.2448e+08	0.113026	0.173728	0.036072	2.27371	1.1568	1.10589	0.47908	1.91968	0.91968	Guangdong (province)	Shenzhen (city)	2
36	HLKG	2011	K70	Real estate development and operation	3.86228e+09	9.81739e+07	1.05359	1.24928	1.31622	28.2764	5.47828	0	1.20751	4.33934e+09	1.12352	0.890062	0	0.036703	0.025419	0.033015	0.785011	0.042704	1.41756e+08	0.037421	0.05192	0.111006	2.84246	1.33041	1.03071	0.40477	1.68002	0.680022	Guangdong (province)	Shenzhen (city)	2
36	HLKG	2012	K70	Real Estate	4.26724e+09	8.63352e+07	1.02898	1.33266	1.37128	45.4319	11.2673	0	1.61344	5.75855e+09	1.34948	0.741027	0	0.028195	0.020232	0.025456	0.842337	0.035513	1.20316e+08	0.027113	0.039936	0.284916	3.20559	1.54691	1.16599	0.430298	1.7553	0.755303	Guangdong (province)	Shenzhen (city)	2
36	HLKG	2013	K70	Real Estate	4.19589e+09	1.14888e+08	1.14973	1.25254	1.44008	28.1734	16.8051	0	1.2761	4.8962e+09	1.1669	0.856969	0	0.03556	0.027381	0.034856	1.09283	0.045294	1.49208e+08	0.039414	0.048783	1.00274	2.55916	1.24462	0.962258	0.395484	1.65421	0.654215	Guangdong (province)	Shenzhen (city)	2
36	HLKG	2014	K70	Real Estate	4.56893e+09	3.01352e+07	1.34679	1.49272	2.01038	169.319	24.8574	0	2.04643	7.17801e+09	1.57105	0.636517	0	0.016631	0.006596	0.008496	0.103362	0.012086	7.59858e+07	0.012597	0.023014	1.13652	4.06082	0.447367	0.253227	0.454282	1.83245	0.832449	Guangdong (province)	Shenzhen (city)	2
36	HLKG	2015	K70	Real Estate	6.46374e+09	9.46954e+07	1.11297	1.30917	1.45706	108.032	25.0109	93.8908	3.81296	1.3901e+10	2.15061	0.464983	0	0.020916	0.01465	0.017772	0.333861	0.035295	1.35199e+08	0.021358	0.031843	0.067024	3.1954	0.78875	0.713401	0.584915	2.40915	1.40915	Guangdong (province)	Shenzhen (city)	2
36	HLKG	2016	K70	Real Estate	9.72548e+09	1.35308e+09	1.00315	1.0242	1.02743	7.09546	4.42076	4.56568	2.38545	1.52364e+10	1.56665	0.638305	0.035672	0.184711	0.139128	0.178284	1.40568	0.336194	1.79641e+09	0.251278	0.384958	4.45615	1.46269	0.610991	0.54676	0.586168	2.41644	1.41644	Guangdong (province)	Shenzhen (city)	2
36	HLKG	2017	K70	Real Estate	8.71866e+09	1.37238e+09	1.00235	1.03895	1.0414	7.51907	2.59811	0	2.03024	1.39275e+10	1.59743	0.626004	0.05531	0.184152	0.157407	0.210237	1.47943	0.270013	1.60556e+09	0.235582	0.309409	0.151004	2.26883	0.661017	0.461774	0.417036	1.71537	0.715373	Guangdong (province)	Shenzhen (city)	2
36	HLKG	2018	K70	Real Estate	1.0893e+10	1.03114e+09	0.993268	1.0504	1.04333	6.09967	1.88618	2.23985	1.15618	1.17381e+10	1.07758	0.928006	0.108893	0.129998	0.09466	0.119038	1.23451	0.189548	1416070361	0.145408	0.226629	1.26799	2.04409	1.2566	1.08493	0.500599	2.0024	1.0024	Guangdong (province)	Shenzhen (city)	2
36	HLKG	2019	K70	Real Estate	1.2142e+10	8.91034e+08	1.00449	1.05143	1.05615	7.17791	2.01846	4.26899	1.13278	1.28892e+10	1.06154	0.942031	0.092807	0.101003	0.073384	0.09128	1.09141	0.157814	1.22638e+09	0.117564	0.172135	0.01827	2.14622	1.42636	1.1931	0.534994	2.15051	1.15051	Guangdong (province)	Shenzhen (city)	2
36	HLKG	2020	K70	Real Estate	1.08445e+10	7.72928e+08	0.989915	1.06075	1.05005	7.64115	2.18333	0	1.01384	1.09248e+10	1.00741	0.992646	0.057789	0.090398	0.071274	0.09279	0.971417	0.132681	9.80321e+08	0.096876	0.127047	0.040065	2.77121	1.70835	1.35081	0.462818	1.86157	0.861568	Guangdong (province)	Shenzhen (city)	2
36	HLKG	2021	K70	Real Estate	9.58609e+09	5.27527e+08	0.94992	1.08634	1.03193	12.2084	3.42217	0	1.0713	1.00135e+10	1.04458	0.95732	0.015668	0.069858	0.05503	0.075503	0.680231	0.08775	6.6966e+08	0.066165	0.087902	0.025548	3.19294	1.78063	0.964626	0.372875	1.59458	0.594579	Guangdong (province)	Shenzhen (city)	2
36	HLKG	2022	K70	Real Estate	9.23591e+09	5.99241e+08	1.03716	1.06466	1.10422	10.0292	2.56402	2.66509	0.960114	8.98695e+09	0.973045	1.0277	0.008395	0.088531	0.064882	0.08505	0.793709	0.095731	8.17661e+08	0.090639	0.114481	0.05158	2.99923	2.09841	1.65871	0.322254	1.47548	0.475478	Guangdong (province)	Shenzhen (city)	2
37	SNDA	2000	D44	Electricity generation	1.34141e+09	1.45288e+08	1.06815	1.50332	1.60577	40.8434	6.66963	29.016	8.26999	1.96785e+09	1.467	0.681663	0.000532	0.133547	0.10831	0.249678	0.354085	0.202481	1.79141e+08	0.123875	0.257212	0	1.08508	0.909586	0.352516	0.465083	1.86945	0.86945	Guangdong (province)	Shenzhen (city)
37	SNDA	2001	D44	Electricity generation	1.55675e+09	2.28563e+08	1.03757	1.35446	1.40535	31.814	6.70746	18.8794	7.44745	2.90849e+09	1.86831	0.535242	0.018689	0.180459	0.146821	0.37467	0.305778	0.234094	2.80928e+08	0.187777	0.310593	-0.012944	1.05112	0.931219	0.530306	0.37281	1.59441	0.594413	Guangdong (province)	Shenzhen (city)
37	SNDA	2002	D44	Electricity generation	2.02916e+09	4.5943e+08	1.02255	1.24436	1.27242	11.7482	3.3258	6.9019	4.53695	2.85474e+09	1.40686	0.710804	0.034112	0.257558	0.226414	0.54273	0.44669	0.386184	5.22627e+08	0.308891	0.485737	-0.014083	1.00837	0.90484	0.680119	0.413715	1.70565	0.705654	Guangdong (province)	Shenzhen (city)
37	SNDA	2003	D44	Electricity generation	2.57197e+09	4.7111e+08	1.01639	1.26037	1.28102	16.9004	4.27157	21.1454	4.95128	4.11825e+09	1.6012	0.624529	0.025767	0.213984	0.183171	0.500236	0.360602	0.292969	5.5036e+08	0.203349	0.348564	0.027658	1.12935	0.949093	0.592601	0.374776	1.59943	0.599427	Guangdong (province)	Shenzhen (city)	1
37	SNDA	2004	D44	Electricity generation	3.80142e+09	4.53389e+08	1.05265	1.37827	1.45084	14.3461	2.6737	13.0576	3.47143	4.87549e+09	1.28255	0.779699	0.033698	0.119302	0.119268	0.376006	0.381128	0.241978	4.53517e+08	0.133881	0.224443	0.156328	0.804829	0.638358	0.38823	0.50711	2.02885	1.02885	Guangdong (province)	Shenzhen (city)	1
37	G ND	2005	D44	Electricity generation	4.23049e+09	7.45637e+06	7.26331	3.74304	27.1869	440.203	1.08303	5.82865	1.93274	4.53349e+09	1.07162	0.933163	0	0.01735	0.001763	0.006571	0.003544	0.004391	7.34008e+07	0.017425	0.033223	0.109469	0.536561	0.333094	0.145404	0.598564	2.49106	1.49106	Guangdong (province)	Shenzhen (city)	1
37	SNDA	2006	D44	Electricity generation	4.77253e+09	5.79663e+07	3.17423	2.35699	7.48165	44.2409	0.664072	0	1.42864	5.00401e+09	1.0485	0.953742	0	0.036604	0.012146	0.033782	0.020134	0.032292	1.74695e+08	0.037908	0.082368	-0.024679	0.648438	0.504971	0.235333	0.623879	2.65872	1.65872	Guangdong (province)	Shenzhen (city)	1
37	SNDA	2007	D44	Electricity generation	5552914000	97546000	2.33716	2.13778	4.99635	51.1194	1.37744	24.604	2.67199	6.69802e+09	1.20622	0.829038	0.001868	0.039969	0.017567	0.066085	0.034155	0.05227	221944000	0.045943	0.10653	0	0.420448	0.315634	0.081491	0.663922	2.9755	1.9755	Guangdong (province)	Shenzhen (city)	1
37	SNDA	2008	D44	Electricity generation	4.98594e+09	1.48338e+07	3.42033	2.11209	7.22406	129.218	0.60724	5.78215	0.990135	4.60117e+09	0.922829	1.08362	0	0.044425	0.002975	0.006907	0.00593	0.007663	2.215e+08	0.035388	0.102322	0	0.775778	0.308914	0.134497	0.611732	2.57554	1.57554	Guangdong (province)	Shenzhen (city)	1
37	SNDA	2009	D44	Electricity generation	4.9266e+09	1.2001e+08	1.94701	1.75874	3.42428	36.3636	2.3364	12.5275	2.12268	6.3071e+09	1.28021	0.78112	0	0.052158	0.02436	0.057687	0.052494	0.058374	2.56959e+08	0.049967	0.115924	-0.037425	0.767418	0.271373	0.131457	0.582695	2.39633	1.39633	Guangdong (province)	Shenzhen (city)	1
37	SNDA	2010	D44	Electricity generation	5.27895e+09	-1.23433e+08	0	7.12847	0	0	1.92299	118.933	1.59388	5.81696e+09	1.10191	0.907511	0	0.005617	-0.023382	-0.049156	-0.056902	-0.063874	2.96521e+07	0.00092	0.013666	-0.160448	0.795866	0.367242	0.187436	0.633932	2.73173	1.73173	Guangdong (province)	Shenzhen (city)	1
37	SNDA	2011	D44	Electricity generation	5.45275e+09	9.03161e+06	10.1796	1.9459	19.8084	238.926	0.893234	7.92511	1.14306	5.22315e+09	0.957894	1.04396	0	0.041549	0.001656	0.002967	0.004055	0.004784	2.26554e+08	0.040414	0.11208	0.6252	0.861418	0.505375	0.178084	0.653787	2.8884	1.8884	Guangdong (province)	Shenzhen (city)	1
37	SNDA	2012	D44	Production and Supply of Electric Power and Heat Power	5.53607e+09	-2.35004e+08	0	12.3337	0	0	2.00533	23.9292	1.47296	5.75778e+09	1.04005	0.961493	0	0.002785	-0.04245	-0.071053	-0.115192	-0.136407	1.542e+07	0.002501	0.008331	0	0.881219	0.556037	0.140373	0.688802	3.21339	2.21339	Guangdong (province)	Shenzhen (city)	1
37	SNDA	2013	D44	Production and Supply of Electric Power and Heat Power	5.44029e+09	7.33792e+07	3.48872	1.42719	4.97907	33.9253	2.24185	5.16176	1.38318	5.58578e+09	1.02674	0.973954	0	0.06099	0.013488	0.022056	0.038777	0.040771	3.31801e+08	0.062858	0.180975	0.947216	0.935529	0.573125	0.151296	0.669176	3.02275	2.02275	Guangdong (province)	Shenzhen (city)	1
37	SNDA	2014	D44	Production and Supply of Electric Power and Heat Power	5.05642e+09	-4.21632e+08				0	3.70713	8.0085	3.31965	7.03107e+09	1.39053	0.719153	0	-0.034358	-0.083386	-0.139794	-0.22918	-0.305941	-1.73727e+08	-0.039523	-0.099662	-0.021124	0.873197	0.501257	0.164586	0.727446	3.66899	2.66899	Guangdong (province)	Shenzhen (city)	1
37	SNDA	2015	D44	Production and Supply of Electric Power and Heat Power	4.57985e+09	-8.29324e+08				0	5.79451	20.1674	14.1985	9.75911e+09	2.13088	0.46929	0	-0.130454	-0.181081	-0.302533	-0.497348	-1.51086	-5.97462e+08	-0.147968	-0.408832	-0.026018	0.841032	0.63465	0.311813	0.880147	8.34353	7.34353	Guangdong (province)	Shenzhen (city)	1
37	*ST NDA	2016	D44	Production and Supply of Electric Power and Heat Power	4.3637e+09	1.26476e+09	1.11693	1.07702	1.20296	5.3425	4.29262	7.29441	3.33847	7.36613e+09	1.68805	0.592401	0	0.381012	0.289836	0.47697	0.818846	0.62489	1.66262e+09	0.352401	0.863424	20.832	1.44669	1.40267	0.758072	0.536181	2.15601	1.15601	Guangdong (province)	Shenzhen (city)	1
37	SNDA	2017	D44	Production and Supply of Electric Power and Heat Power	2.8838e+09	377077	6.96976	3.13506	21.8506	11413.4	2.10372	21.8685	2.12598	4.09307e+09	1.41933	0.704558	0	0.021667	0.000131	0.000303	0.000265	0.000186	6.2483e+07	0.019824	0.027406	-0.025997	1.62952	1.52775	0.538211	0.298029	1.42456	0.424561	Guangdong (province)	Shenzhen (city)	1
37	SNDA	2018	D44	Production and Supply of Electric Power and Heat Power	3.30715e+09	1.24528e+07	2.39217	2.74601	6.56893	230.402	1.52215	12.1285	1.40866	3.51005e+09	1.06135	0.942194	0	0.020578	0.003765	0.007471	0.008859	0.006114	68055468	0.016448	0.031771	-0.02877	1.45956	1.35032	0.801139	0.384122	1.6237	0.623699	Guangdong (province)	Shenzhen (city)	1
37	SNDA	2019	D44	Production and Supply of Electric Power and Heat Power	3.21926e+09	2.56929e+07	1.77544	3.11571	5.53176	294.191	6.18255	37.245	3.66481	6.46546e+09	2.00837	0.497917	0.001595	0.015868	0.007981	0.015825	0.018595	0.012457	5.10824e+07	0.015592	0.023418	-0.097806	1.58926	1.46721	0.755167	0.359328	1.56086	0.56086	Guangdong (province)	Shenzhen (city)	1
37	SNDA	2020	D44	Production and Supply of Electric Power and Heat Power	3.02083e+09	6.79248e+07	0.999038	2.04975	2.04778	96.9038	6.68068	25.2456	3.15277	5.53099e+09	1.83095	0.546164	0	0.022914	0.022485	0.035099	0.073373	0.032535	6.92193e+07	0.023339	0.03147	3.12693	2.36183	2.23949	0.93315	0.308885	1.44694	0.446937	Guangdong (province)	Shenzhen (city)	1
37	SNDA	2021	D44	Production and Supply of Electric Power and Heat Power	2.79e+09	-5.09401e+08				0	6.24116	0	2.99406	4.48992e+09	1.60929	0.621392	0	-0.176685	-0.182581	-0.267016	-0.791909	-0.322744	-4.92951e+08	-0.184747	-0.253907	0.071861	1.72098	1.64114	0.622089	0.434287	1.76768	0.76768	Guangdong (province)	Shenzhen (city)	1
37	SNDA	2022	D44	Production and Supply of Electric Power and Heat Power	2.60622e+09	-1.85523e+08				0	6.96336	23.3344	3.47077	4.5418e+09	1.74268	0.573829	0	-0.058876	-0.071185	-0.116765	-0.313759	-0.1332	-1.53443e+08	-0.060301	-0.095849	0.135083	1.46314	1.3846	0.596748	0.465578	1.87118	0.871181	Guangdong (province)	Shenzhen (city)	1
38	ST SDT	2000	I64	Computer application services	1.8444e+08	1.89943e+06	1.49787	5.52364	8.27369	893.698	28.9405	0	12.4989	5.14778e+08	2.79104	0.35829	0	0.015426	0.010298	0.029193	0.01798	0.013986	2.8451e+06	0.019265	0.02332	0.342381	1.33805	0.816383	0.128969	0.263643	1.35804	0.358038	Guangdong (province)	Shenzhen (city)
38	SDTA	2001	I64	Computer application services	1.68053e+08	2.54235e+06	1.15081	2.94801	3.3926	517.5	40.1107	100.966	10.3859	4.19553e+08	2.49655	0.400553	0	0.01741	0.015128	0.03683	0.028617	0.020069	2.92576e+06	0.021564	0.02333	0.90292	1.66836	1.27324	0.524345	0.246205	1.32662	0.32662	Guangdong (province)	Shenzhen (city)
38	#N/A	2002	I64	#N/A	2.11154e+08	1.02764e+07	1.00259	1.37135	1.3749	110.065	7.02395	16.0699	9.29479	4.24664e+08	2.01116	0.497226	0	0.052758	0.048668	0.06497	0.228346	0.084448	1.11401e+07	0.064213	0.088365	0	1.76799	1.74771	1.20794	0.423694	1.73519	0.73519	#N/A	#N/A
38	SDTA	2003	I64	Computer application services	2.61597e+08	8.5528e+06	1.10171	1.34082	1.47719	89.3984	1.52955	0	5.87066	3.95781e+08	1.51294	0.660965	0	0.040486	0.032695	0.043433	0.195498	0.065669	1.05911e+07	0.047002	0.08408	0	1.49914	1.49914	0.140173	0.502127	2.00855	1.00855	Guangdong (province)	Shenzhen (city)	3
38	SDTA	2004	I64	Computer application services	2.54932e+08	-6.69928e+06				0	12.2386	214.774	6.39409	3.95892e+08	1.55293	0.643943	0	-0.010019	-0.026279	-0.032263	-0.165274	-0.054226	-2.55429e+06	-0.016349	-0.02013	2.56098	1.58037	1.58037	0.103278	0.515389	2.06351	1.06351	Guangdong (province)	Shenzhen (city)	1
38	SDTA	2005	I64	Computer application services	2.00344e+08	-5.03246e+07				0	14.5035	0	6.88363	2.91467e+08	1.45483	0.687366	0	-0.232703	-0.25119	-0.321453	-1.35242	-0.687324	-4.66207e+07	-0.378424	-0.473882	0	1.23148	1.23148	0.008305	0.634538	2.73626	1.73626	Guangdong (province)	Shenzhen (city)	1
38	SDTA	2006	I64	Computer application services	4.13059e+07	-1.64704e+08				0	9259.76	0	0	1.54061e+08	3.72975	0.268114	0	-3.88604	-3.98743	-148.144	-4.87465	0	-1.60516e+08	0	0	0	0.008372	0.008372	0.000943	3.21484	-0.451499	-1.4515	Guangdong (province)	Shenzhen (city)	3
38	S*ST DT	2007	I64	Computer application services	8.96376e+06	1.614e+07	1.32328	1.0777	1.42609									2.51252	1.80059	12.6237	2.16618	0	2.25216e+07	0	0	0	0.013678	0.013678	0.002164	10.4277	-0.10607	-1.10607	Guangdong (province)	Shenzhen (city)	3
38	S*ST DT	2008	I64	Computer application services	3.07608e+08	1.8844e+08	1.02139	1.00361	1.02507									0.621809	0.612599	0.615884	403.308	1.44426	1.91273e+08	1.08821	8.32206	0	1.72734	0.270584	0.183652	0.681087	2.35759	1.60573	Guangdong (province)	Shenzhen (city)	3
38	*ST DT	2009	I64	Computer application services	4.76294e+08	2.3814e+07	1.07143	1.0031	1.07475									0.079497	0.049999	0.050095	57.7419	0.154347	3.7864e+07	0.093181	0.187848	0	2.33446	0.727942	0.711084	0.676062	3.08701	2.08701	Guangdong (province)	Shenzhen (city)	2
38	*ST DT	2010	K70	Real estate development and operation	5.178e+08	3.00119e+07	1.1111	1.00232	1.11368									0.107833	0.05796	0.05812	66.3306	0.162047	5.58358e+07	0.136819	0.220318	0	1.82084	0.192188	0.081546	0.642323	2.79582	1.79582	Guangdong (province)	Shenzhen (city)	2
38	*ST DT	2011	K70	Real estate development and operation	6.30465e+08	2.61681e+06	1.88004	1.01224	1.90305									0.016878	0.004151	0.004166	7.10689	0.013713	1.06409e+07	0.027853	0.044801	0	1.61215	0.173618	0.023301	0.697332	3.30395	2.30395	Guangdong (province)	Shenzhen (city)	2
38	*ST DT	2012	K70	Real Estate	6.10156e+08	2.78798e+06	1.43319	1.006	1.44179									0.025673	0.004569	0.004599	18.4612	0.0144	1.56644e+07	0.03164	0.071784	0	1.46247	0.227584	0.038826	0.682689	3.15148	2.15148	Guangdong (province)	Shenzhen (city)	2
38	SDT	2013	K70	Real Estate	6.80916e+08	2.90737e+06	1.14824	1.00421	1.15307	413.725	7.14131	26.7572	5.96221	9.39774e+08	1.38016	0.724552	0	0.0199	0.00427	0.004309	23.0972	0.014411	1.35502e+07	0.022856	0.067861	0	1.41407	0.124012	0.039992	0.703714	3.37512	2.37512	Guangdong (province)	Shenzhen (city)	2
38	SDT	2014	K70	Real Estate	6.83293e+08	-5.49596e+07				0	7.71834	100.667	11.2099	1.11988e+09	1.63895	0.610149	0	-0.084536	-0.080433	-0.081493	-675.805	-0.374411	-5.7763e+07	-0.351991	-0.320915	0	1.27959	0.114371	0.067216	0.785173	4.65492	3.65492	Guangdong (province)	Shenzhen (city)	2
38	SDT	2015	K70	Real Estate	7.44778e+08	8.06236e+06	0.995366	1.00188	0.99724	679.128	17.9267	78.0916	35.3588	2.83098e+09	3.80111	0.263081	0	0.023288	0.010825	0.010967	124.678	0.052065	1.73441e+07	0.051544	0.111503	0	1.24614	0.227376	0.178921	0.792083	4.80962	3.80962	Guangdong (province)	Shenzhen (city)	2
38	SDT	2016	L72	Business Service	6.39362e+09	2.40477e+08	0.976317	1.07403	1.04859	62.9758	14.7146	42.5497	2.96137	7.55191e+09	1.18116	0.846623	0.002157	0.046934	0.037612	0.068017	1.64508	0.047024	3.00077e+08	0.042796	0.110713	0.015116	3.13526	2.60676	1.90045	0.200153	1.25024	0.250239	Guangdong (province)	Shenzhen (city)	2
38	SDT	2017	L72	Commercial Services	5.77193e+09	3.58378e+08	0.915586	1.09363	1.00131	30.2979	7.18904	0	2.01192	6.59561e+09	1.1427	0.875117	0.019259	0.071127	0.06209	0.110004	3.31493	0.066405	4.1054e+08	0.057902	0.076828	0	9.29284	9.29261	5.42217	0.06498	1.0695	0.069496	Guangdong (province)	Shenzhen (city)	2
38	SDT	2018	L72	Business Service	3.03379e+09	-2.55266e+09				0	2.57408	0	2.53718	4.42399e+09	1.45824	0.685758	0	-0.850639	-0.841409	-0.969932	-44.0286	-0.970905	-2.58066e+09	-0.980287	-0.640754	4.59155	6.57818	6.29758	3.46619	0.133376	1.1539	0.153903	Guangdong (province)	Shenzhen (city)	2
38	SDT	2019	L72	Business Service	2.91716e+09	1.23908e+08	0.820017	1.18256	0.969719	49.9962	3.37626	0	2.24948	4.44472e+09	1.52364	0.656321	0	0.041361	0.042475	0.065493	84.0515	0.044993	1.20657e+08	0.035377	0.04479	0	11.5904	11.198	5.30087	0.055956	1.05927	0.059272	Guangdong (province)	Shenzhen (city)	2
38	SDT	2020	L72	Business Service	3.2385e+09	7.94415e+07	0.879456	1.02746	0.903606	63.1743	2.35591	0	1.72574	4.20006e+09	1.29692	0.771059	0	0.027653	0.02453	0.045454	9.76761	0.027317	8.95546e+07	0.023083	0.031624	0	5.31732	4.85792	1.8495	0.102017	1.11361	0.113606	Guangdong (province)	Shenzhen (city)	2
38	SDT	2021	L72	Commercial Services	2.90064e+09	-6.87734e+08				0	1.98781	0	2.00636	3.92686e+09	1.35379	0.738667	0	-0.235288	-0.237097	-0.66737	-44.3939	-0.30727	-6.82487e+08	-0.266325	-0.248443	0.324209	3.25757	3.14408	0.926628	0.228375	1.29597	0.295966	Guangdong (province)	Shenzhen (city)	2
39	ZJJT	2000	C33	Manufacture of containers and metal packaging products	6.63979e+09	5.49661e+08	1.24422	1.2095	1.50488	17.2929	1.06154	48.8959	3.60024	7.56809e+09	1.13981	0.87734	0.005727	0.118404	0.082783	0.150143	0.390508	0.208192	7.86176e+08	0.140375	0.23436	0.30388	1.14705	0.720672	0.070569	0.602372	2.51491	1.51491	Guangdong (province)	Shenzhen (city)
39	ZJJT	2001	C33	Manufacture of containers and metal packaging products	5.93685e+09	6.10555e+08	1.16316	1.2097	1.40707	14.855	1.34059	5.70156	3.06195	7.64609e+09	1.2879	0.776456	0.011253	0.136115	0.102842	0.234343	0.416837	0.206123	8.08095e+08	0.160195	0.214162	0.09223	1.44821	0.931766	0.217458	0.501066	2.00427	1.00428	Guangdong (province)	Shenzhen (city)
39	ZJJT	2002	C33	Manufacture of containers and metal packaging products	7.73723e+09	5.57589e+08	1.10857	1.24649	1.38182	13.069	0.802663	0	2.1039	8.35013e+09	1.07921	0.9266	0	0.088951	0.072066	0.122159	0.382604	0.160985	6.88233e+08	0.110783	0.178722	0.118496	1.09372	0.782209	0.09151	0.552344	2.23386	1.23386	Guangdong (province)	Shenzhen (city)
39	ZJJT	2003	C33	Manufacture of containers and metal packaging products	9.93197e+09	7.71824e+08	1.05117	1.20607	1.26778	16.3655	0.915293	15.5083	2.11383	1.32851e+10	1.33761	0.747604	0.01517	0.093162	0.077711	0.118085	0.342835	0.129164	9.26326e+08	0.111417	0.185822	-0.01252	1.8538	1.4358	0.200274	0.398354	1.66211	0.662107	Guangdong (province)	Shenzhen (city)	1
39	ZJJT	2004	C33	Manufacture of containers and metal packaging products	1.68943e+10	2.49505e+09	1.01906	1.09732	1.11823	9.01755	0.846863	15.4937	2.70043	2.35941e+10	1.39657	0.716038	0.017929	0.169015	0.147687	0.20491	0.785968	0.299464	2.85539e+09	0.216905	0.364377	0.043938	1.58343	0.986595	0.192873	0.510913	2.0277	1.03598	Guangdong (province)	Shenzhen (city)	1
39	ZJJT	2005	C33	Manufacture of containers and metal packaging products	1.71731e+10	2.81776e+09	1.04844	1.10733	1.16097	6.04139	0.549857	3.20131	1.64483	2.06622e+10	1.20318	0.831133	0.040521	0.186892	0.16408	0.247777	0.636638	0.272261	3.20952e+09	0.233315	0.296165	0.068806	1.9499	1.37178	0.482182	0.397342	1.65932	0.659315	Guangdong (province)	Shenzhen (city)	1
39	ZJJT	2006	C33	Manufacture of containers and metal packaging products	2.29234e+10	2.93523e+09	1.02026	1.12025	1.14295	14.2407	1.26025	32.2323	3.4933	4.49433e+10	1.96059	0.510051	0.020541	0.140227	0.128045	0.194628	0.597991	0.245305	3.23443e+09	0.175263	0.26217	0.279334	1.57261	1.07964	0.20326	0.478015	1.91577	0.915766	Guangdong (province)	Shenzhen (city)	1
39	ZJJT	2007	C33	Manufacture of containers and metal packaging products	40391920000	3325606000	1.10619	1.14896	1.27097	20.7189	1.41308	0	3.92781	6.83336e+10	1.69176	0.591099	0.017388	0.095861	0.082333	0.136481	0.524417	0.189576	3872008000	0.121331	0.201157	0.244753	1.476	1.00865	0.182653	0.565698	2.30254	1.30254	Guangdong (province)	Shenzhen (city)	1
39	ZJJT	2008	C33	Manufacture of containers and metal packaging products	34557863000	1685205000	1.10157	1.32824	1.46315	9.79516	0.348781	4.90321	1.10529	3.24615e+10	0.939337	1.06458	0.021774	0.061426	0.048765	0.089551	0.235569	0.11284	2122763000	0.071731	0.091324	0.128545	1.59126	0.92888	0.23864	0.567842	2.31397	1.31397	Guangdong (province)	Shenzhen (city)	1
39	ZJJT	2009	C33	Manufacture of containers and metal packaging products	37358383000	1080711000	1.08942	1.52992	1.66673	32.2726	1.70337	35.9678	2.20371	4.99587e+10	1.33728	0.747785	0.008244	0.042733	0.028928	0.052627	0.140443	0.068284	1596422000	0.042492	0.070312	0.490236	1.39881	0.938777	0.29948	0.576357	2.36048	1.36048	Guangdong (province)	Shenzhen (city)	1
39	ZJJT	2010	C33	Manufacture of containers and metal packaging products	54130649000	2850859000	1.18227	1.31869	1.55906	21.4702	1.18235	41.2762	3.18683	8.51459e+10	1.57297	0.63574	0.013702	0.080257	0.052666	0.084366	0.284902	0.14843	4344390000	0.093011	0.186956	0.013594	1.12746	0.679575	0.126702	0.645179	2.81832	1.81832	Guangdong (province)	Shenzhen (city)	1
39	ZJJT	2011	C33	Manufacture of containers and metal packaging products	64361714000	3658938000	1.15603	1.18872	1.3742	9.3502	0.533517	15.1753	1.58288	6.88977e+10	1.07048	0.934164	0.032218	0.090215	0.05685	0.089841	0.336132	0.169288	5806405000	0.093189	0.198709	0.04003	1.33204	0.826122	0.214661	0.664184	2.97782	1.97782	Guangdong (province)	Shenzhen (city)	1
39	ZJJT	2012	C33	Metal Products Industry	62992380000	1930430000	1.18042	1.32343	1.5622	15.9019	0.564976	13.6864	1.38795	6.69614e+10	1.06301	0.940727	0.018951	0.054482	0.030645	0.050342	0.166291	0.087282	3431937000	0.053586	0.09545	-0.033412	1.54194	0.816745	0.176829	0.648892	2.84812	1.84812	Guangdong (province)	Shenzhen (city)	1
39	ZJJT	2013	C33	Metal Products Industry	72605972000	2634498000	1.12322	1.29311	1.45244	15.0174	0.683604	14.387	1.61508	7.95737e+10	1.09597	0.912437	0.017261	0.055115	0.036285	0.06399	0.195031	0.107548	4001712000	0.05949	0.101424	0.248794	1.2939	0.792293	0.131415	0.662616	2.96398	1.96398	Guangdong (province)	Shenzhen (city)	1
39	ZJJT	2014	C33	Metal Products Industry	87776181000	3033928000	1.14541	1.44079	1.6503	19.2832	0.834924	9.09225	2.1444	1.0228e+11	1.16523	0.858198	0.013454	0.046591	0.034564	0.067164	0.159252	0.111206	4089603000	0.057148	0.095095	0.219115	1.0609	0.666966	0.068937	0.689185	3.21735	2.21735	Guangdong (province)	Shenzhen (city)	1
39	ZJJT	2015	C33	Metal Products Industry	106763171000	2271961000	1.1958	1.49848	1.79188	27.5243	1.06558	0	1.76178	1.18208e+11	1.1072	0.903183	0.010476	0.035913	0.02128	0.052193	0.103989	0.064008	3834153000	0.033663	0.071724	0.299595	0.966358	0.601914	0.072351	0.667536	3.00785	2.00785	Guangdong (province)	Shenzhen (city)	1
39	ZJJT	2016	C33	Metal Products Industry	124614748000	734983000	1.4225	1.90528	2.71025	59.2487	0.851994	18.5969	1.11274	1.26483e+11	1.01499	0.985229	0.004104	0.019429	0.005898	0.013776	0.033352	0.018781	2421160000	0.014517	0.034288	0.085361	1.17511	0.791654	0.139613	0.685954	3.18425	2.18425	Guangdong (province)	Shenzhen (city)	1
39	ZJJT	2017	C33	Metal Products Industry	130604379000	3158415000	1.32802	1.40019	1.85948	21.5801	0.893304	15.9422	1.57639	1.4118e+11	1.08098	0.925091	0.011816	0.044834	0.024183	0.053531	0.137675	0.073048	5855562000	0.045328	0.073373	0.168158	1.17518	0.791597	0.108409	0.668943	3.02063	2.02063	Guangdong (province)	Shenzhen (city)	1
39	ZJJT	2018	C33	Metal Products Industry	158883963000	4068455000	1.17339	1.28773	1.51102	7.76245	0.337775	224.407	0.60266	1.50041e+11	0.944346	1.05893	0.051985	0.04936	0.025606	0.049674	0.17545	0.077638	7842454000	0.042744	0.094018	-0.021515	1.13043	0.753146	0.145374	0.670181	3.03196	2.03196	Guangdong (province)	Shenzhen (city)	1
39	ZJJT	2019	C33	Metal Products Industry	172107521000	2510113000	1.22732	1.38208	1.69626	14.0232	0.410181	9.94761	0.639555	1.63674e+11	0.951001	1.05152	0.01222	0.040033	0.014585	0.027883	0.066319	0.045607	6890039000	0.028512	0.072577	0.055601	1.30339	0.705401	0.125381	0.680212	3.12707	2.12707	Guangdong (province)	Shenzhen (city)	1
39	ZJJT	2020	C33	Metal Products Industry	146211511000	6011740000	1.28758	1.34391	1.73038	8.964	0.572321	4.20665	1.00066	1.46227e+11	1.0001	0.999897	0.018679	0.064201	0.041117	0.089538	0.170248	0.111631	9386959000	0.071413	0.098941	0.526669	1.12839	0.868364	0.1884	0.631672	2.71497	1.71497	Guangdong (province)	Shenzhen (city)	1
39	ZJJT	2021	C33	Metal Products Industry	154322501000	8360768000	1.11337	1.20366	1.34012	7.37856	0.37686	2.99837	1.08267	1.56333e+11	1.01303	0.987141	0.04021	0.095918	0.054177	0.10264	0.238911	0.146731	14802325000	0.088758	0.171091	0.133809	1.19794	0.906209	0.243096	0.630773	2.70836	1.70836	Guangdong (province)	Shenzhen (city)	1
39	ZJJT	2022	C33	Metal Products Industry	145899949000	4601142000	0.99661	1.44914	1.44423	8.25085	0.268223	2.59712	0.6059	1.35362e+11	0.92777	1.07785	0.025568	0.047391	0.031536	0.059767	0.117369	0.073435	6914333000	0.048393	0.082411	-0.050647	1.22201	0.931022	0.252584	0.570554	2.32858	1.32858	Guangdong (province)	Shenzhen (city)	1
40	SHJA	2000	S90	Composite Industries	2369836206	9414033	2.01029	2.52035	5.06664	480.865	12.0935	132.522	3.47408	4.33877e+09	1.83083	0.5462	0	0.014369	0.003972	0.010671	0.028712	0.007225	34052158	0.013144	0.025582	-0.035282	0.865665	0.586562	0.255907	0.450155	1.81869	0.818694	Guangdong (province)	Shenzhen (city)
40	SHJA	2001	S90	Composite Industries	1999913348	-147527909				0	9.8612	72.9104	2.86846	3.23477e+09	1.61746	0.618255	0	-0.047792	-0.073767	-0.158123	-0.589235	-0.136332	-95580360	-0.054851	-0.076945	-0.091711	1.10923	0.54593	0.266308	0.458917	1.84815	0.848146	Guangdong (province)	Shenzhen (city)
40	SHJA	2002	S90	Composite Industries	2277140749	-250057858				0	12.482	0	3.4287	3.5245e+09	1.54778	0.646088	0	-0.086785	-0.109812	-0.171916	-0.981742	-0.297358	-197622408	-0.101437	-0.177767	-0.466971	1.19957	0.390944	0	0.630707	2.70788	1.70788	Guangdong (province)	Shenzhen (city)
40	ST HJ	2003	S90	Composite Industries	2483898213	39709486	1.66332	1.42949	2.3777	60.7842	3.27715	0	2.78109	3.42799e+09	1.38008	0.724594	0	0.036341	0.015987	0.022717	0.165935	0.045753	90267666	0.033454	0.087771	0.277327	1.18787	0.481388	0.165411	0.650589	2.86196	1.86196	Guangdong (province)	Shenzhen (city)	4
40	ST HJ	2004	S90	Composite Industries	2.0315e+09	3.35209e+07	1.92516	1.34605	2.59135	40.3458	1.58961	3.69828	1.53675	2.31999e+09	1.14201	0.875648	0	0.048065	0.016501	0.025972	0.134541	0.038089	9.76432e+07	0.044231	0.098113	0.094925	1.22524	0.627832	0.248016	0.566793	2.30836	1.30837	Guangdong (province)	Shenzhen (city)	4
40	G SHJ	2005	S90	Composite Industries	2.15309e+09	1.06971e+07	3.02018	1.63751	4.94558	94.3828	1.94191	3.9001	1.0517	2.1834e+09	1.01408	0.986118	0	0.029049	0.004968	0.010755	0.021173	0.011143	6.25447e+07	0.029673	0.058306	0.161497	1.00899	0.630351	0.108329	0.554129	2.2428	1.2428	Guangdong (province)	Shenzhen (city)	4
40	SHJ	2006	S90	Composite Industries	2.28993e+09	2.69797e+07	2.106	1.6001	3.3698	52.0423	2.45337	0	1.41674	2.61188e+09	1.1406	0.876734	0	0.041586	0.011782	0.023053	0.056059	0.027223	9.52278e+07	0.039726	0.072223	0.012195	1.4269	0.86469	0.205066	0.567207	2.31057	1.31057	Guangdong (province)	Shenzhen (city)	4
40	SHJ	2007	S90	Composite Industries	2.22724e+09	6.90682e+07	1.41864	1.49988	2.1278	60.7149	7.86633	68.0898	3.7539	4.81724e+09	2.16288	0.462347	0	0.051966	0.031011	0.062878	0.275832	0.061828	1.1574e+08	0.058354	0.083206	1.08384	1.22213	0.622928	0.164614	0.498439	1.99378	0.993775	Guangdong (province)	Shenzhen (city)	2
40	SHJ	2008	S90	Composite Industries	2.35809e+09	-1.29507e+08				0	5.12527	0	1.71112	2.96501e+09	1.25738	0.795306	0	-0.049524	-0.05492	-0.097678	-0.554104	-0.135604	-1.16783e+08	-0.050588	-0.087339	-0.172945	1.30975	0.377725	0.100697	0.594995	2.46911	1.46911	Guangdong (province)	Shenzhen (city)	2
40	SHJ	2009	S90	Composite Industries	2.83179e+09	5.02207e+07	1.5837	1.5454	2.44745	67.1373	4.83937	15.4008	3.3175	5.01737e+09	1.7718	0.564399	0	0.037384	0.017735	0.028316	0.247057	0.049414	1.05864e+08	0.048895	0.075983	0.823303	1.27498	0.367404	0.20148	0.641099	2.78628	1.78628	Guangdong (province)	Shenzhen (city)	2
40	SHJ	2010	K70	Real estate development and operation	2.28342e+09	9.23868e+07	1.18074	1.32112	1.5599	25.7195	3.05727	4.42272	2.68955	3.66924e+09	1.60691	0.622314	0	0.066361	0.04046	0.065131	0.880619	0.104572	1.51529e+08	0.092382	0.114566	0.552351	1.28103	0.704651	0.630768	0.613091	2.58459	1.58459	Guangdong (province)	Shenzhen (city)	1
40	BADC	2011	K70	Real estate development and operation	1.88814e+09	1.40478e+08	1.00746	1.09386	1.10201	11.5327	1.98209	0	1.64369	2.51522e+09	1.33211	0.750687	0.007826	0.120967	0.0744	0.1068	1.86199	0.142525	2.28403e+08	0.129188	0.20923	1.23254	1.49301	0.457548	0.409419	0.477982	1.91564	0.915643	Guangdong (province)	Shenzhen (city)	2
40	BADC	2012	K70	Real Estate	2.86835e+09	1.94099e+08	1.02913	1.06287	1.09383	12.2903	2.77102	0	2.04805	4.075e+09	1.42068	0.703889	0.00748	0.097661	0.067669	0.081444	2.15513	0.16664	280126546	0.125387	0.232288	0.653353	1.62834	0.229608	0.116929	0.593918	2.46256	1.46256	Guangdong (province)	Shenzhen (city)	2
40	BADC	2013	K70	Real Estate	3.96058e+09	1.02865e+08	1.1205	1.07744	1.20727	19.0367	2.40238	0	1.56346	4.65855e+09	1.17623	0.850174	0.004556	0.047486	0.025972	0.028549	1.41678	0.082129	1.88071e+08	0.051409	0.106162	0.374579	1.97732	0.272789	0.162306	0.683762	3.16218	2.16218	Guangdong (province)	Shenzhen (city)	2
40	BADC	2014	K70	Real Estate	4.26981e+09	5.31737e+07	1.47483	1.08145	1.59495	58.0217	2.97648	0	2.43208	6.06654e+09	1.4208	0.70383	0.002892	0.032532	0.012453	0.013432	0.749375	0.041917	1.38907e+08	0.034798	0.074727	0.230944	1.47138	0.305528	0.163015	0.702902	3.36589	2.36589	Guangdong (province)	Shenzhen (city)	2
40	BADC	2015	K70	Real Estate	6.76891e+09	6.20446e+07	1.55784	1.0669	1.66206	113	4.20899	36.7044	5.28904	1.23937e+10	1.83098	0.546157	0.00067	0.023449	0.009166	0.009757	0.926595	0.046806	1.58723e+08	0.024967	0.062833	-0.143028	1.92919	0.905874	0.775802	0.804167	5.10639	4.10639	Guangdong (province)	Shenzhen (city)	2
40	DXLT	2016	K70	Real Estate	1.7288e+10	1.75339e+08	1.60102	1.03104	1.65072	93.7262	4.35507	0	1.4989	1.91884e+10	1.10993	0.900957	0.001139	0.021333	0.010142	0.013355	0.870685	0.015992	3.68805e+08	0.021032	0.043142	0.683948	3.58383	2.83033	2.30059	0.365806	1.57681	0.576805	Guangdong (province)	Shenzhen (city)	2
40	DXLT	2017	E48	Civil Engineering Construction	2.89035e+10	5.3994e+08	1.35915	1.10582	1.50298	34.7951	2.31057	122.995	1.62527	3.44296e+10	1.19119	0.839496	0.002918	0.027038	0.018681	0.026183	0.197307	0.04671	7.81498e+08	0.035218	0.048936	-0.003862	1.94758	1.82467	0.941236	0.600067	2.50042	1.50042	Guangdong (province)	Shenzhen (city)	2
40	DXLT	2018	D44	Production and Supply of Electric Power and Heat Power	3.4423e+10	1.12644e+09	1.3744	1.17	1.60804	9.54344	1.23902	0	0.737764	3.16981e+10	0.920839	1.08597	0.010373	0.054843	0.032723	0.052718	0.199828	0.077306	1.88787e+09	0.06257	0.096033	44.9746	1.59207	1.33538	0.554441	0.576703	2.36241	1.36241	Guangdong (province)	Shenzhen (city)	2
40	DXLT	2019	D44	Production and Supply of Electric Power and Heat Power	3.09872e+10	-9.57131e+08				0	0.913216	10.7087	0.45968	2.57775e+10	0.831874	1.2021	0	-0.009373	-0.030888	-0.056029	-0.164427	-0.070791	-2.90431e+08	-0.014118	-0.014542	11.0216	1.41828	1.21219	0.054584	0.563673	2.29186	1.29186	Guangdong (province)	Shenzhen (city)	2
40	DXLT	2020	D44	Production and Supply of Electric Power and Heat Power	2.62012e+10	-1.04099e+09				0	1.49483	9.47387	0.42551	2.12049e+10	0.809312	1.23562	0	-0.015841	-0.039731	-0.080861	-0.197161	-0.085361	-4.15049e+08	-0.018587	-0.023468	-9.36242	1.31738	1.30751	0.030705	0.534554	2.14848	1.14848	Guangdong (province)	Shenzhen (city)	2
40	DXLT	2021	D44	Production and Supply of Electric Power and Heat Power	26152927015	-6.03721e+08	0	7.85469	0	0	1.49964	22.5553	0.501957	2.20393e+10	0.84271	1.18665	0	0.002162	-0.023084	-0.047156	-0.111842	-0.052126	5.65403e+07	0.000764	0.003573	-0.281716	1.17104	1.16318	0.036541	0.557142	2.25806	1.25806	Guangdong (province)	Shenzhen (city)	2
40	DXLT	2022	D44	Production and Supply of Electric Power and Heat Power	2.54736e+10	-3.0862e+08	0	2.39871	0	0	1.79725	6.19306	0.484547	2.13339e+10	0.837492	1.19404	0	0.011185	-0.012115	-0.024484	-0.057093	-0.027404	2.84927e+08	0.012347	0.01797	21.7425	1.40318	1.39317	0.077775	0.557906	2.26196	1.26196	Guangdong (province)	Shenzhen (city)	2
42	SCCA	2000	K70	Real estate development and operation	3.44856e+09	1.38056e+08	1.3157	1.19753	1.57559	29.4523	2.81802	26.9781	2.93357	4.21901e+09	1.22341	0.817386	0.007067	0.060479	0.040033	0.047264	0.644296	0.099604	2.06544e+08	0.087724	0.147871	0.149982	1.47171	0.492833	0.200713	0.598079	2.48805	1.48805	Guangdong (province)	Shenzhen (city)
42	SCCA	2001	K70	Real estate development and operation	4.11585e+09	1.31922e+08	1.28554	1.36943	1.76046	24.1965	2.26775	0	2.20286	4.61692e+09	1.12174	0.891471	0.007802	0.050324	0.032052	0.040962	0.466237	0.09104	2.07125e+08	0.069249	0.139279	0.107242	1.23996	0.459505	0.175178	0.647935	2.84038	1.84038	Guangdong (province)	Shenzhen (city)
42	SCCA	2002	K70	Real estate development and operation	4.40467e+09	7.89811e+07	1.65923	1.39194	2.30954	29.3488	1.31401	150.675	1.54259	4.63907e+09	1.05321	0.949475	0.006612	0.037429	0.017931	0.023513	0.280101	0.052561	1.64865e+08	0.052032	0.104853	0.103069	1.20968	0.434426	0.166514	0.658847	2.93124	1.93124	Guangdong (province)	Shenzhen (city)
42	SCCA	2003	K70	Real estate development and operation	4.93537e+09	7.0407e+07	1.31896	1.58346	2.08852	26.0866	0.940893	14.6012	1.17451	5.01382e+09	1.0159	0.984353	0.006258	0.024803	0.014266	0.017367	0.158003	0.045023	1.2241e+08	0.033465	0.071015	-0.034996	1.29318	0.466422	0.197976	0.683146	3.15603	2.15603	Guangdong (province)	Shenzhen (city)	1
42	SCCA	2004	K70	Real estate development and operation	4.80489e+09	1.46584e+07	2.11923	2.08124	4.41062	85.4384	0.359075	1.65406	0.81076	4.72086e+09	0.98251	1.0178	0.008604	0.017132	0.003051	0.004451	0.033387	0.009489	8.25357e+07	0.019988	0.049024	-0.026945	1.02184	0.650936	0.393961	0.678512	3.11054	2.11054	Guangdong (province)	Shenzhen (city)	1
42	SCCA	2005	K70	Real estate development and operation	3.13142e+09	1.26922e+08	1.30689	1.40787	1.83993	13.9238	1.32083	5.32689	1.13424	3.19155e+09	1.0192	0.981161	0	0.048806	0.040532	0.078699	0.598659	0.08146	1.80508e+08	0.068751	0.10584	0.134134	1.23226	0.810648	0.55219	0.502436	2.00979	1.00979	Guangdong (province)	Shenzhen (city)	1
42	SCC	2006	K70	Real estate development and operation	4.19494e+09	8.00722e+07	1.54867	1.43606	2.22398	48.1485	4.63918	0	2.40387	4.98558e+09	1.18847	0.841415	0.010062	0.030207	0.019088	0.036561	0.3225	0.049926	1.61531e+08	0.044183	0.067953	-0.01829	1.77564	0.697704	0.254185	0.61768	2.61561	1.61561	Guangdong (province)	Shenzhen (city)	1
42	SCC	2007	K70	Real estate development and operation	5.37485e+09	2.03538e+08	1.35114	1.16814	1.57832	27.1654	5.10627	0	2.89855	7.37168e+09	1.37152	0.729121	0.007796	0.061945	0.037869	0.056531	1.19486	0.1067	3.32944e+08	0.070656	0.107464	0.248635	1.54163	0.490843	0.322329	0.645092	2.81763	1.81763	Guangdong (province)	Shenzhen (city)	1
42	SCC	2008	K70	Real estate development and operation	5.54881e+09	6.78815e+06	6.48011	1.50476	9.75099	206.015	1.22754	0	0.803149	5.30379e+09	0.955843	1.0462	0.003082	0.016254	0.001223	0.001737	0.039097	0.003898	9.01878e+07	0.020265	0.028842	0.013268	1.6726	0.226339	0.15583	0.686198	3.18673	2.18673	Guangdong (province)	Shenzhen (city)	1
42	SCC	2009	K70	Real estate development and operation	6.48072e+09	2.67353e+08	1.24216	1.09615	1.3616	20.0006	2.62025	5.64548	2.58102	9.75425e+09	1.50512	0.6644	0.006046	0.067388	0.041254	0.056469	1.88304	0.129048	4.36725e+08	0.082877	0.121393	0.022663	1.89566	0.612223	0.546175	0.680323	3.12816	2.12816	Guangdong (province)	Shenzhen (city)	1
42	SCC	2010	K70	Real estate development and operation	6.78991e+09	3.62024e+08	1.08868	1.08048	1.1763	11.4763	2.87056	0	1.74202	8.55891e+09	1.26053	0.793315	0.031124	0.074098	0.053318	0.063942	3.16331	0.151793	5.0312e+08	0.0887	0.1272	0.575056	1.97797	0.72624	0.457849	0.648746	2.84694	1.84694	Guangdong (province)	Shenzhen (city)	1
42	SCC	2011	K70	Real estate development and operation	7.14763e+09	3.19094e+08	1.12241	1.07336	1.20475	10.3186	1.71776	0	1.30215	7.91143e+09	1.10686	0.903456	0.026182	0.068434	0.044643	0.052084	3.29622	0.126194	4.89137e+08	0.079293	0.119193	0.128802	2.13643	0.712897	0.323196	0.646232	2.82672	1.82672	Guangdong (province)	Shenzhen (city)	1
42	SCC	2012	K70	Real Estate	7.51671e+09	4.1188e+08	1.15748	1.04697	1.21185	11.6859	1.78382	13.2464	1.65853	9.42729e+09	1.25418	0.797335	0.024577	0.087348	0.054795	0.064131	5.81939	0.141926	6.56571e+08	0.095852	0.145873	0.063584	2.29805	0.712666	0.36572	0.613915	2.5901	1.59011	Guangdong (province)	Shenzhen (city)	1
42	ZZKG	2013	K70	Real Estate	7.99817e+09	4.05502e+08	1.10097	1.03215	1.13637	15.1177	2.77013	36.9839	1.9988	1.10606e+10	1.38289	0.723123	0.00918	0.08058	0.050699	0.057478	4.75398	0.132216	6.44495e+08	0.08562	0.137728	2.05671	2.09894	0.45342	0.409179	0.616542	2.60785	1.60785	Guangdong (province)	Shenzhen (city)	3
42	ZZKG	2014	K70	Real Estate	1.61963e+10	3.05619e+08	1.20883	1.03698	1.25353	24.0232	2.42084	0	2.22429	2.02363e+10	1.24944	0.800359	0.009295	0.036683	0.01887	0.020242	3.73671	0.092589	5.94126e+08	0.048775	0.099945	0.116346	1.68804	0.180361	0.127076	0.796201	4.90679	3.90679	Guangdong (province)	Shenzhen (city)	3
42	ZZKG	2015	K70	Real Estate	2.46214e+10	3.99852e+08	1.36342	1.07387	1.46414	34.7794	2.75497	0	2.47617	3.05897e+10	1.2424	0.804893	0.009568	0.034171	0.01624	0.019585	0.274278	0.071196	8.4133e+08	0.044498	0.084094	0.169738	1.71981	0.342403	0.190497	0.771898	4.38401	3.38401	Guangdong (province)	Shenzhen (city)	3
42	ZZKG	2016	K70	Real Estate	2.91616e+10	2.2154e+08	1.63853	1.26971	2.08046									0.029554	0.007597	0.008921	0.152661	0.037798	8.61833e+08	0.035093	0.064234	-0.013149	1.647	0.463291	0.241077	0.799012	4.97541	3.97541	Guangdong (province)	Shenzhen (city)	3
42	ZZKG	2017	K70	Real Estate	4.36199e+10	6.08897e+08	1.44815	1.16408	1.68575	17.7209	1.24681	0	1.56747	4.64872e+10	1.06574	0.93832	0.012323	0.032908	0.013959	0.01613	0.437391	0.088453	1.43543e+09	0.04148	0.086036	0.046046	1.55112	0.38917	0.177511	0.842186	6.33659	5.33659	Guangdong (province)	Shenzhen (city)	3
42	ZZKG	2018	K70	Real Estate	4.60507e+10	4.14949e+08	1.63232	1.14517	1.86929	17.9767	0.939222	2.48516	0.973014	4.58447e+10	0.995526	1.00449	0.008913	0.033019	0.009011	0.01027	0.330879	0.054126	1.52054e+09	0.047646	0.081436	0.017585	1.44342	0.522228	0.170751	0.833525	6.00691	5.00691	Guangdong (province)	Shenzhen (city)	3
42	ZZKG	2019	K70	Real Estate	4.51415e+10	6.73559e+08	1.35625	1.11522	1.51252	10.7193	1.00096	0	0.90107	4.4352e+10	0.98251	1.0178	0.01105	0.038439	0.014921	0.017055	0.599037	0.084061	1.73517e+09	0.047978	0.089662	2.04271	1.6085	0.28298	0.113944	0.822497	5.6337	4.6337	Guangdong (province)	Shenzhen (city)	3
42	ZZKG	2020	K70	Real Estate	4.44438e+10	1.59964e+08	1.79641	1.20597	2.16641	37.9869	0.568061	4.9495	0.74133	4.23303e+10	0.952447	1.04993	0.00547	0.024163	0.003599	0.004094	0.148415	0.019515	1.07389e+09	0.024948	0.049553	0.082937	1.80171	0.377888	0.181667	0.815569	5.42207	4.42207	Guangdong (province)	Shenzhen (city)	3
42	ZZKG	2021	K70	Real Estate	4.14381e+10	6.53324e+07	3.40885	1.31739	4.49081	82.0196	0.617618	37.2405	0.651223	3.85719e+10	0.930832	1.07431	0.00397	0.012489	0.001577	0.001814	0.062574	0.00794	5.17526e+08	0.017385	0.022707	0.086449	1.93575	0.404985	0.131555	0.801428	5.03597	4.03597	Guangdong (province)	Shenzhen (city)	3
42	ZZKG	2022	K70	Real Estate	36687104318	9.00579e+06	1.89234	1.16382	2.20234	586.152	0.745267	5.39315	0.642492	3.37536e+10	0.92004	1.08691	0.001511	0.025386	0.000245	0.000291	0.00929	0.001096	9.31333e+08	0.019926	0.044831	0.098617	1.72382	0.271964	0.050241	0.77605	4.46528	3.46528	Guangdong (province)	Shenzhen (city)	3
43	SNGA	2000	S90	Composite Industries	1.24192e+09	1.96165e+07	1.49687	1.50396	2.25124	111.295	2.49012	33.2122	4.57969	1.69008e+09	1.36086	0.734829	0.004084	0.034269	0.015795	0.023177	0.078376	0.041149	4.25593e+07	0.032355	0.081377	0.105694	1.21483	0.952107	0.275288	0.616141	2.60513	1.60513	Guangdong (province)	Shenzhen (city)
43	SNGA	2001	S90	Composite Industries	9.51485e+08	-1.34759e+08				0	2.50746	22.7062	5.89555	1.32612e+09	1.39374	0.717495	0	-0.142189	-0.14163	-0.215528	-0.595686	-0.480397	-1.23107e+08	-0.16314	-0.285521	-0.770229	1.05585	0.862344	0.229325	0.705181	3.39191	2.39191	Guangdong (province)	Shenzhen (city)
43	SNGA	2002	S90	Composite Industries	8.27059e+08	3.18018e+07	1.33697	1.45381	1.94369	44.9496	1.34759	5.19529	4.73375	1.13465e+09	1.3719	0.728913	0.007797	0.062846	0.038452	0.06157	0.148856	0.105312	5.3576e+07	0.065352	0.147178	0.09608	1.132	0.898642	0.450617	0.634879	2.73882	1.73882	Guangdong (province)	Shenzhen (city)
43	SNGA	2003	S90	Composite Industries	8.03756e+08	3.54721e+07	1.21844	1.49375	1.82005	25.609	1.39689	23.6034	2.68958	9.59433e+08	1.19369	0.837741	0.01227	0.062615	0.044133	0.072555	0.172539	0.105025	5.0327e+07	0.065843	0.12721	0.00385	1.23082	0.741755	0.305259	0.579788	2.37975	1.37975	Guangdong (province)	Shenzhen (city)	1
43	SNGA	2004	S90	Composite Industries	1.33193e+09	5.01132e+07	1.12128	1.36052	1.52553	23.4372	1.32468	0	2.85669	1.54018e+09	1.15635	0.864789	0.010676	0.049967	0.037624	0.049675	0.243609	0.121887	6.65531e+07	0.056884	0.157247	0.10917	1.13096	0.553465	0.281859	0.691317	3.23957	2.23957	Guangdong (province)	Shenzhen (city)	1
43	G SNG	2005	S90	Composite Industries	1.47573e+09	9.60582e+07	1.0515	1.20291	1.26486	9.8339	0.690843	11.7598	1.93755	1.60042e+09	1.0845	0.922086	0.013274	0.086491	0.065092	0.083254	0.48836	0.197027	1.27636e+08	0.092442	0.264617	-0.017659	1.19437	0.542276	0.245381	0.669629	3.0269	2.0269	Guangdong (province)	Shenzhen (city)	1
43	SNGA	2006	S90	Composite Industries	2.17595e+09	1.27453e+08	1.09061	1.20639	1.3157	10.1007	0.913708	0	2.25068	2.43076e+09	1.1171	0.895172	0.024351	0.076613	0.058573	0.071117	0.625613	0.222823	1.66706e+08	0.079001	0.219374	0.352905	1.54295	0.73182	0.176354	0.73713	3.80416	2.80416	Guangdong (province)	Shenzhen (city)	1
43	ZHDC	2007	S90	Composite Industries	3.98653e+09	2.70843e+08	1.06243	1.13409	1.20489	17.484	2.09297	0	2.70101	5.21501e+09	1.30816	0.764434	0.010563	0.085941	0.06794	0.080388	1.72215	0.154485	3.42606e+08	0.090221	0.237564	0.017882	1.55648	0.511237	0.370741	0.560218	2.27385	1.27385	Guangdong (province)	Shenzhen (city)	1
43	ZHDC	2008	S90	Composite Industries	4.76316e+09	2.37417e+07	1.65726	1.88686	3.12702	45.7907	0.605029	0	0.623424	4.4358e+09	0.931273	1.0738	0.009202	0.016211	0.004984	0.005996	0.11611	0.013615	7.72172e+07	0.016243	0.038747	0.430646	1.52333	0.360228	0.223623	0.633892	2.73143	1.73143	Guangdong (province)	Shenzhen (city)	1
43	ZHDC	2009	S90	Composite Industries	6.44644e+09	9.34851e+07	1.07486	1.35529	1.45674	35.9812	1.92021	6.28037	1.61929	7.08773e+09	1.09948	0.909521	0	0.024804	0.014502	0.017869	0.439776	0.045004	1.59896e+08	0.029297	0.06392	0.261597	1.326	0.454161	0.234406	0.677765	3.10333	2.10333	Guangdong (province)	Shenzhen (city)	1
43	ZHDC	2010	K70	Real estate development and operation	7.94236e+09	2.95524e+08	1.16023	1.1325	1.31396	9.28328	0.699973	0	1.16134	8.22836e+09	1.03601	0.965242	0.01094	0.063686	0.037209	0.047124	0.739748	0.125101	5.05817e+08	0.065943	0.164714	0.000186	1.45788	0.608253	0.261694	0.70257	3.36214	2.36214	Guangdong (province)	Shenzhen (city)	1
43	ZHDC	2011	K70	Real estate development and operation	1.10852e+10	5.00799e+08	1.09557	1.07482	1.17755	4.19516	0.566911	0	0.617953	9.7863e+09	0.882828	1.13272	0.028571	0.071471	0.045177	0.064141	2.80494	0.147302	7.92272e+08	0.080855	0.175081	0.091996	1.37566	0.447382	0.151739	0.693301	3.26052	2.26052	Guangdong (province)	Shenzhen (city)	1
43	ZHDC	2012	K70	Real Estate	1.44261e+10	4.35495e+08	1.33903	1.05055	1.40671	11.2718	1.17287	0	1.21639	1.52994e+10	1.06053	0.942922	0.012908	0.062921	0.030188	0.044689	2.10556	0.107914	9.07708e+08	0.074394	0.14512	0.004201	1.33022	0.446246	0.185995	0.720261	3.57476	2.57476	Guangdong (province)	Shenzhen (city)	1
43	ZHDC	2013	K70	Real Estate	1.7718e+10	4.99425e+08	1.3665	1.05378	1.44	8.10623	0.650399	0	0.984364	1.76537e+10	0.996371	1.00364	0.031301	0.057149	0.028187	0.039265	2.33433	0.121433	1.01257e+09	0.066964	0.121673	-0.000348	1.55606	0.456195	0.147898	0.767877	4.30807	3.30807	Guangdong (province)	Shenzhen (city)	1
43	ZHDC	2014	K70	Real Estate	2.00684e+10	4.79649e+08	1.48003	1.0535	1.55921	12.4312	0.957662	0	1.43513	2.18763e+10	1.09009	0.917359	0.010626	0.050399	0.023901	0.033175	3.10484	0.115446	1.01143e+09	0.055726	0.102872	1.98913	1.45333	0.341468	0.070727	0.79297	4.83021	3.83021	Guangdong (province)	Shenzhen (city)	1
43	ZHDC	2015	K70	Real Estate	2.2881e+10	3.70711e+08	1.61641	1.06123	1.71539	21.6437	1.45387	14.8848	1.70883	2.62083e+10	1.14542	0.873044	0.004156	0.042786	0.016202	0.027175	2.61498	0.078953	9.78991e+08	0.045016	0.089094	1.37544	1.23739	0.274047	0.120535	0.794793	4.87313	3.87313	Guangdong (province)	Shenzhen (city)	1
43	ZHDC	2016	K70	Real Estate	2.17332e+10	1.37313e+08	2.49807	1.07203	2.67801	59.5497	1.29327	3.49829	1.72954	2.51814e+10	1.15866	0.863066	0.00571	0.034049	0.006318	0.011036	0.215551	0.029044	7.39996e+08	0.037526	0.06158	2.34269	1.30202	0.635594	0.196076	0.78246	4.59686	3.59686	Guangdong (province)	Shenzhen (city)	1
43	ZHDC	2017	K70	Real Estate	1.91141e+10	-3.47281e+07	2.44203	1.07456	2.6241	0	1.09887	2.52728	1.40831	2.09913e+10	1.09821	0.910573	0.010299	0.033201	-0.001817	-0.003128	-0.055154	-0.007552	6.34615e+08	0.02799	0.058548	0.181941	1.15486	0.621403	0.207638	0.759415	4.15654	3.15654	Guangdong (province)	Shenzhen (city)	1
43	ZHSD	2018	K70	Real Estate	1.32356e+10	8.23982e+08	1.2283	1.0313	1.26675	6.05459	0.74957	3.89433	1.0212	1.33392e+10	1.00782	0.992236	0.040107	0.113712	0.062255	0.158083	1.37105	0.168666	1.50505e+09	0.10507	0.156048	7.39726	1.51193	0.995945	0.632855	0.630899	2.70929	1.70929	Guangdong (province)	Shenzhen (city)	1
45	SFZA	2000	C17	Textile Industry	6.9657e+08	2.75366e+07	1.44232	1.46092	2.10712	100.649	9.46251	38.7094	8.45837	1.0795e+09	1.54974	0.64527	0	0.057625	0.039532	0.088402	0.108847	0.084038	4.01396e+07	0.074954	0.129374	0.090005	0.861595	0.73142	0.506201	0.529598	2.12584	1.12584	Guangdong (province)	Shenzhen (city)
45	SFZA	2001	C17	Textile Industry	7.35019e+08	2.73014e+07	1.39253	1.48351	2.06583	95.1715	7.55578	90.1899	7.30624	1.25752e+09	1.71087	0.584498	0	0.051469	0.037144	0.075826	0.113132	0.076769	3.78309e+07	0.069796	0.107818	0.208911	0.978959	0.86492	0.526759	0.516163	2.06681	1.06681	Guangdong (province)	Shenzhen (city)
45	SFZA	2002	C17	Textile Industry	7.46969e+08	841462	3.71638	2.56207	9.52163	2252.78	4.14363	47.8144	5.12653	1.05056e+09	1.40643	0.711021	0	0.017845	0.001127	0.002467	0.003431	0.002276	1.33297e+07	0.019664	0.03484	0.131375	0.977365	0.817639	0.448092	0.504975	2.0201	1.0201	Guangdong (province)	Shenzhen (city)
45	SFZA	2003	C17	Textile Industry	7.06776e+08	3.46812e+07	1.13602	1.56476	1.7776	41.0411	3.14926	47.874	3.37061	9.19943e+08	1.3016	0.768282	0.016533	0.064173	0.04907	0.125181	0.116328	0.082128	4.53563e+07	0.073521	0.110028	0.102943	0.988422	0.850161	0.457258	0.402522	1.6737	0.673702	Guangdong (province)	Shenzhen (city)	1
45	SFZA	2004	C17	Textile Industry	6.70791e+08	3.56227e+07	1.11318	1.58686	1.76647	49.5441	3.93604	25.1936	4.09759	9.24337e+08	1.37798	0.725699	0.0075	0.06704	0.053105	0.1387	0.120752	0.082706	4.49696e+07	0.074957	0.104411	0.063353	1.08884	0.854987	0.514083	0.3579	1.55739	0.55739	Guangdong (province)	Shenzhen (city)	1
45	SFZA	2005	C17	Textile Industry	6.59844e+08	3.06972e+07	1.12324	1.51995	1.70727	42.6411	3.33868	60.3175	2.94838	7.86081e+08	1.19131	0.83941	0.008427	0.059879	0.046522	0.131124	0.107339	0.069144	3.95111e+07	0.066522	0.089506	0.038309	1.1049	0.829085	0.323311	0.327173	1.48627	0.486267	Guangdong (province)	Shenzhen (city)	1
45	SFZA	2006	C17	Textile Industry	6.60297e+08	1.31745e+07	1.33971	2.08795	2.79724	78.1452	1.85238	21.9533	2.33263	8.08686e+08	1.22473	0.816506	0	0.031577	0.019952	0.058022	0.039349	0.02985	2.08505e+07	0.035686	0.04676	0.022547	1.04905	0.750542	0.364362	0.331581	1.49607	0.496067	Guangdong (province)	Shenzhen (city)	1
45	SFZA	2007	C17	Textile Industry	6.80557e+08	1.19662e+07	1.41843	2.01217	2.85414	175.144	4.28355	86.9156	4.7032	1.11737e+09	1.64184	0.609071	0	0.036281	0.017583	0.047631	0.065859	0.026853	2.46914e+07	0.034574	0.0553	0.465917	1.09415	0.900847	0.544012	0.345222	1.52724	0.527236	Guangdong (province)	Shenzhen (city)	1
45	SFZA	2008	C17	Textile Industry	5.65791e+08	4.42129e+07	1.07594	1.26846	1.3648	26.8338	3.25797	38.2571	2.84353	7.61751e+08	1.34635	0.742751	0.009298	0.096277	0.078143	0.304896	0.526865	0.105968	5.44728e+07	0.102033	0.124374	0.187549	1.02999	0.943556	0.596809	0.262577	1.35607	0.356074	Guangdong (province)	Shenzhen (city)	1
45	SFZA	2009	C17	Textile Industry	8.02563e+08	3.80155e+07	1.0433	1.33598	1.39383	88.7245	6.91066	71.2491	6.83818	3.274e+09	4.07943	0.245132	0	0.055938	0.047368	0.160178	0.172691	0.077072	4.48941e+07	0.060631	0.091481	0.191941	0.964502	0.79258	0.41184	0.385411	1.6271	0.627104	Guangdong (province)	Shenzhen (city)	1
45	SFZA	2010	C17	Textile Industry	1.65542e+09	4.07093e+07	1.05645	1.49325	1.57755	134.413	8.57923	96.1765	4.06536	4.21911e+09	2.54866	0.392363	0	0.03058	0.024591	0.041699	0.244526	0.030245	5.06229e+07	0.02827	0.04893	0.156158	6.83993	6.41265	2.92639	0.186933	1.22991	0.229911	Guangdong (province)	Shenzhen (city)	1
45	SFZA	2011	S90	Composite Industries	1.80823e+09	4.89156e+07	0.879852	1.462	1.28635	64.0495	4.39479	112.898	2.28749	3.02689e+09	1.67396	0.597387	0	0.029714	0.027052	0.076239	0.09703	0.035714	5.37299e+07	0.025615	0.034267	0.061437	3.46831	3.0814	2.50722	0.242557	1.32023	0.320232	Guangdong (province)	Shenzhen (city)	1
45	SFZA	2012	F51	Wholesale Trade	1.88066e+09	-8.09889e+07				0	2.5843	0	1.67614	2.4811e+09	1.31927	0.757995	0	-0.052136	-0.043064	-0.144485	-0.085326	-0.062155	-9.80492e+07	-0.050468	-0.061366	0.062814	1.81793	1.35332	0.736821	0.307152	1.44332	0.443318	Guangdong (province)	Shenzhen (city)	1
45	SFZA	2013	F51	Wholesale Trade	2.85176e+09	4.72226e+07	0.731975	2.09432	1.53299	85.8101	3.58251	0	1.76347	3.85401e+09	1.35145	0.739945	0	0.026186	0.016559	0.029924	0.053769	0.020551	7.46749e+07	0.007617	0.035713	2.84998	6.51866	5.67679	3.899	0.194236	1.24106	0.241058	Guangdong (province)	Shenzhen (city)	1
45	SFZA	2014	F51	Wholesale Trade	2.82278e+09	-1.13591e+08				0	3.94442	0	2.17484	4.90956e+09	1.73926	0.574956	0	-0.032752	-0.040241	-0.070368	-0.137708	-0.051721	-9.24518e+07	-0.057639	-0.036924	0.21492	3.8002	3.25719	2.58543	0.221956	1.28527	0.285275	Guangdong (province)	Shenzhen (city)	1
45	SFZA	2015	C39	Computer, communication and other electronical device manufacturing	2.96939e+09	8.49723e+06	0.433434	5.37342	2.32902	841.101	5.826	180.551	3.28664	7.0976e+09	2.39025	0.418366	0	0.006299	0.002862	0.00457	0.010756	0.003908	1.87034e+07	-0.006383	0.007788	1.43393	3.29443	2.74739	1.32635	0.267673	1.36551	0.365509	Guangdong (province)	Shenzhen (city)	1
45	SFZA	2016	C39	Computer, communication and other electronical device manufacturing	4.11959e+09	-8.72706e+07				0	5.9183	0	2.06135	7.40855e+09	1.79837	0.556059	0	-0.019338	-0.021184	-0.029206	-0.120592	-0.025368	-7.96647e+07	-0.024154	-0.0264	0.078648	6.10537	5.52638	1.90044	0.164936	1.19751	0.197513	Guangdong (province)	Shenzhen (city)	1
45	SFZA	2017	C39	Computer, communication and other electronical device manufacturing	4.19575e+09	7.36617e+07	0.633024	2.52913	1.601	67.6732	3.37836	0	1.41496	5.4119e+09	1.28985	0.775281	0	0.012815	0.017556	0.02568	0.112266	0.020909	5.37693e+07	0.011104	0.014675	0.619741	5.76045	5.20696	2.33199	0.160336	1.19095	0.190952	Guangdong (province)	Shenzhen (city)	1
45	SFZA	2018	C39	Computer, communication and other electronical device manufacturing	4.6192e+09	-6.23027e+07				0	2.32661	0	0.8557	3.99877e+09	0.865684	1.15516	0	-0.011776	-0.013488	-0.020806	-0.063067	-0.018009	-5.43948e+07	-0.015627	-0.014912	0.661259	2.93084	2.50044	1.10946	0.251066	1.33523	0.33523	Guangdong (province)	Shenzhen (city)	1
45	SFZA	2019	C39	Computer, communication and other electronical device manufacturing	4.5314e+09	-1.85267e+07	2.66409	5.8096	15.4773	0	1.75822	9.90373	0.984423	4.26906e+09	0.942106	1.06145	0	0.005604	-0.004089	-0.00832	-0.020512	-0.004806	2.53952e+07	-0.000658	0.006645	0.079452	4.58564	3.77893	0.553254	0.149354	1.17558	0.175578	Guangdong (province)	Shenzhen (city)	1
45	SFZA	2020	C39	Computer, communication and other electronical device manufacturing	4.96955e+09	4.34976e+07	1.1603	2.99427	3.47426	83.6994	1.72631	1885.48	0.933684	4.48619e+09	0.902737	1.10774	0.004184	0.012071	0.008753	0.019679	0.055047	0.011155	5.99893e+07	0.011737	0.014185	0.027145	3.96658	3.10369	0.499483	0.215358	1.27447	0.274467	Guangdong (province)	Shenzhen (city)	1
45	SFZA	2021	C39	Computer, communication and other electronical device manufacturing	5.57259e+09	7.51147e+07	0.998488	3.18712	3.1823	64.0615	2.09786	0	1.21397	6.12601e+09	1.09931	0.90966	0.005263	0.015451	0.013479	0.030051	0.031224	0.01895	8.61031e+07	0.015357	0.018646	0.030209	3.33546	2.34346	0.403537	0.288691	1.40586	0.40586	Guangdong (province)	Shenzhen (city)	1
45	SFZA	2022	C39	Computer, communication and other electronical device manufacturing	5.61714e+09	1.11792e+08	1.29186	5.59859	7.23258	50.248	1.97933	11.4584	1.39352	6.83246e+09	1.21636	0.822126	0.00541	0.0102	0.019902	0.04089	0.049902	0.027733	5.72924e+07	0.025332	0.011902	0.042686	3.39938	2.70502	1.08731	0.282367	1.39347	0.39347	Guangdong (province)	Shenzhen (city)	1
48	ZKCY	2000	C13	Processing of grain mill products and prepared animal feeds	1865610798	-325840660				0	8.26798	73.9115	26.3018	4.04591e+09	2.16868	0.46111	0	-0.153843	-0.174656	-0.326815	-0.762616	-1.10543	-287010639	-0.187495	-0.62401	-0.578615	0.662076	0.350491	0.161107	0.842001	6.32915	5.32915	Guangdong (province)	Shenzhen (city)
48	ST KDE	2001	C13	Processing of grain mill products and prepared animal feeds	1364148886	-106861095				0	2.92287	8.77463	28.9921	2.03586e+09	1.4924	0.670061	0	-0.04636	-0.078335	-0.15575	-0.277504	-1.30185	-63242283	-0.060851	-0.300031	-0.358117	0.562294	0.249618	0.056243	0.939828	16.619	15.619	Guangdong (province)	Shenzhen (city)
48	ST KDE	2002	C13	Processing of grain mill products and prepared animal feeds	1.25217e+09	1.32916e+07	3.36407	1.54096	5.18391	139.354	2.08255	15.1722	23.8864	1.77099e+09	1.41433	0.707047	0	0.049062	0.010615	0.022986	0.036227	0.171408	6.35749e+07	0.05661	0.462021	0.035039	0.523228	0.262426	0.064908	0.938073	16.148	15.148	Guangdong (province)	Shenzhen (city)
48	ST KDE	2003	C13	Processing of grain mill products and prepared animal feeds	1.37728e+09	9.44134e+06	3.87869	1.86964	7.25176	129.134	1.42391	5.28589	13.8786	1.70802e+09	1.24014	0.806361	0	0.041278	0.006855	0.014802	0.018904	0.107474	5.98243e+07	0.051887	0.373791	-0.039947	0.529662	0.257677	0.10728	0.936217	15.6781	14.6781	Guangdong (province)	Shenzhen (city)	2
48	ST KDE	2004	C13	Processing of grain mill products and prepared animal feeds	1.13862e+09	1.3011e+07	2.88887	1.80247	5.20711	70.5792	0.941063	5.32963	9.47515	1.37875e+09	1.21089	0.825839	0	0.044732	0.011427	0.027986	0.025728	0.134248	5.48741e+07	0.057316	0.326594	-0.41949	0.476514	0.218791	0.081668	0.914882	11.7484	10.7484	Guangdong (province)	Shenzhen (city)	2
48	G KDE	2005	C13	Processing of grain mill products and prepared animal feeds	1.09727e+09	8.98361e+06	2.92639	1.92008	5.6189	101.35	1.1574	9.20844	7.84849	1.32953e+09	1.21167	0.825307	0	0.039823	0.008187	0.018441	0.0217	0.077439	4.69388e+07	0.053934	0.28157	0.015039	0.525616	0.286597	0.090289	0.894275	9.45852	8.45852	Guangdong (province)	Shenzhen (city)	2
48	KDEA	2006	C13	Processing of grain mill products and prepared animal feeds	8.74537e+08	-9.27666e+07				0	1.21024	24.6481	0	1.274e+09	1.45677	0.686451	0	-0.103308	-0.106075	-0.258604	-0.227235	0	-4.77876e+07	-0.096271	-2.39327	-0.32579	0.39168	0.165544	0.036904	1.1426	-7.01245	-8.01245	Guangdong (province)	Shenzhen (city)	2
48	*ST KD	2007	C13	Processing of grain mill products and prepared animal feeds	1.13116e+09	3.00058e+07	2.18172	1.66765	3.63835	75.7946	2.64893	16.5417	0	2.53768e+09	2.24344	0.445745	0	0.077331	0.026527	0.051335	0.088116	0	8.74732e+07	0.141517	0	-0.128057	0.46909	0.184901	0.08284	1.15771	-6.34089	-7.34089	Guangdong (province)	Shenzhen (city)	2
48	ST KDE	2008	C13	Processing of grain mill products and prepared animal feeds	1.25617e+09	4.17832e+07	1.74214	1.84815	3.21974	18.5175	0.818113	4.80204	0	1.8229e+09	1.45116	0.689105	0	0.063808	0.033262	0.059276	0.116164	0	8.01533e+07	0.180043	0	0.054042	0.557207	0.198462	0.120805	1.10768	-9.28684	-10.2868	Guangdong (province)	Shenzhen (city)	2
48	ST KDE	2009	C13	Processing of grain mill products and prepared animal feeds	8.66078e+08	5.41887e+07	1.35592	1.57978	2.14206	35.6957	1.34735	9.42803	0	2.74669e+09	3.17142	0.315316	0	0.124613	0.062568	0.158608	0.165618	0	1.07924e+08	0.219213	1.72889	0.087529	0.444374	0.248729	0.148284	1.00044	-2265.74	-2266.74	Guangdong (province)	Shenzhen (city)	2
48	ST KDE	2010	C13	Processing of grain mill products and prepared animal feeds	7.90603e+08	-2.51274e+07	0	18.8153	0	0	1.80219	49.9011	0	2.84978e+09	3.60456	0.277427	0	0.004188	-0.031783	-0.113272	-0.079211	0	3.31093e+06	-0.019297	0.043353	-0.059045	0.301773	0.161053	0.066222	1.03015	-33.1617	-34.1617	Guangdong (province)	Shenzhen (city)	2
48	ST KDE	2011	C13	Processing of grain mill products and prepared animal feeds	1261131991	4.92e+08	1.0235	1.08571	1.11122	6.40956	2.37143	105.409	7.11144	3.89553e+09	3.08892	0.323738	0	0.510862	0.390126	0.65204	1.60334	1.1095	6.44264e+08	0.721682	2.15052	-0.119664	1.05169	0.916934	0.761792	0.648379	2.84397	1.84397	Guangdong (province)	Shenzhen (city)	2
48	KDE	2012	C13	Farm Products Processing	1.21173e+09	3.02632e+07	1.01111	2.12953	2.15319	87.1584	1.8149	0	5.34074	3.29569e+09	2.71981	0.367672	0	0.041304	0.024975	0.046919	0.094425	0.061276	5.005e+07	0.045758	0.094183	0.017587	0.931321	0.742116	0.456306	0.592418	2.4535	1.4535	Guangdong (province)	Shenzhen (city)	2
48	KDE	2013	C13	Farm Products Processing	1.33057e+09	-9.9382e+06	1.85934	4.16612	7.74625	0	2.77354	0	8.9753	5.08059e+09	3.81837	0.261892	0	0.015466	-0.007469	-0.01569	-0.025789	-0.020546	2.05789e+07	-0.000603	0.038712	0.053701	0.805288	0.415665	0.253491	0.636463	2.75075	1.75075	Guangdong (province)	Shenzhen (city)	2
48	KDE	2014	C13	Farm Products Processing	1.98294e+09	1.20169e+08	1.04808	1.37011	1.43598	34.3719	1.92613	8.12591	6.83087	5.41026e+09	2.7284	0.366515	0	0.087326	0.060601	0.093144	0.330258	0.198734	1.73163e+08	0.155235	0.292144	1.03636	0.961715	0.605055	0.521796	0.695063	3.27937	2.27937	Guangdong (province)	Shenzhen (city)	2
48	KDE	2015	C13	Farm Products Processing	1.9408e+09	2.09776e+08	0.990686	1.25037	1.23872	67.8054	6.17892	45.8764	17.728	1.50606e+10	7.75998	0.128866	0	0.132294	0.108088	0.177667	0.618414	0.261454	2.56756e+08	0.215806	0.341442	0.030507	1.09501	0.903605	0.814019	0.58659	2.41891	1.41891	Guangdong (province)	Shenzhen (city)	2
48	KDE	2016	C13	Farm Products Processing	1.95974e+09	6.00485e+06	1.09819	3.97151	4.36146									0.011431	0.003064	0.005533	0.017032	0.007269	2.24027e+07	0.007531	0.024916	0.003584	1.05988	0.362543	0.274623	0.578484	2.37239	1.37239	Guangdong (province)	Shenzhen (city)	2
48	*ST KD	2017	C13	Farm Products Processing	3.90478e+09	-1.38757e+08				0	5.05856	23.8466	11.0601	1.09367e+10	2.80086	0.357033	0	-0.043713	-0.035535	-0.047778	-0.222554	-0.195778	-1.70691e+08	-0.076098	-0.140981	-0.115726	1.20056	0.539371	0.467755	0.818492	5.5094	4.5094	Guangdong (province)	Shenzhen (city)	2
48	*ST KD	2018	C13	Farm Products Processing	5.1825e+09	4.49539e+08	1.00128	1.12566	1.1271	15.8206	2.06928	6.59351	5.8039	1.09614e+10	2.11508	0.472794	0	0.116657	0.086742	0.112895	0.688416	0.366857	6.04577e+08	0.210792	0.419025	0.26868	1.0527	0.60761	0.331807	0.763554	4.2293	3.2293	Guangdong (province)	Shenzhen (city)	2
48	JJZN	2019	C13	Farm Products Processing	6.47199e+09	1.15825e+09	0.975756	1.04737	1.02198	7.51645	1.76995	8.58729	3.66143	1.27992e+10	1.97762	0.505658	0.034674	0.227743	0.178963	0.218387	2.29	0.487121	1.47395e+09	0.439674	0.754333	0.215866	1.33796	0.709542	0.377899	0.632612	2.72192	1.72192	Guangdong (province)	Shenzhen (city)	2
48	JJZN	2020	C13	Farm Products Processing	9.90375e+09	8.77714e+08	0.96519	1.01173	0.976513	10.5012	2.2638	5.10341	3.31402	1.63386e+10	1.64974	0.606158	0.065502	0.114682	0.088624	0.129441	1.6309	0.315585	1.13578e+09	0.224021	0.367676	0.934398	1.08778	0.669763	0.567808	0.719174	3.56093	2.56093	Guangdong (province)	Shenzhen (city)	2
48	JJZN	2021	C13	Farm Products Processing	1.48326e+10	3.98589e+08	1.01461	1.33413	1.35362	22.7233	2.81153	3.42985	3.53918	2.13307e+10	1.4381	0.695363	0.075101	0.043255	0.026873	0.046256	0.124721	0.155751	6.41581e+08	0.09688	0.170692	11.4479	0.784422	0.393124	0.319993	0.827464	5.7959	4.7959	Guangdong (province)	Shenzhen (city)	2
48	JJZN	2022	C13	Farm Products Processing	1.7536e+10	7.96096e+08	1.03589	1.41622	1.46704	11.732	1.55777	9.14618	3.50803	2.42135e+10	1.38078	0.724227	0.056022	0.058683	0.045398	0.084833	0.165073	0.299013	1.02908e+09	0.18543	0.263115	0.533886	0.692001	0.242526	0.157025	0.848175	6.58652	5.58652	Guangdong (province)	Shenzhen (city)	2
49	SWSA	2000	C38	Manufacture of industrial electrical appliances	4.6088e+08	437192	12.3021	1.98747	24.4501	5448.85	84.3034	0	11.7351	1.17317e+09	2.54549	0.392851	0	0.012465	0.000949	0.002693	0.002033	0.002154	5.74483e+06	0.015372	0.027175	0.32396	0.651239	0.459091	0.043309	0.559544	2.27038	1.27038	Guangdong (province)	Shenzhen (city)
49	SWSA	2001	C38	Manufacture of industrial electrical appliances	4.68852e+08	1.45261e+07	1.88104	1.33823	2.51726	97.4923	30.0596	51.5372	9.53247	8.83182e+08	1.88371	0.530867	0	0.058487	0.030982	0.083271	0.067617	0.097777	2.74215e+07	0.077167	0.171503	0.655464	0.641635	0.347073	0.090632	0.683133	3.1559	2.1559	Guangdong (province)	Shenzhen (city)
49	SWSA	2002	C38	Manufacture of industrial electrical appliances	3.38433e+08	1.82441e+06	6.30298	1.87104	11.7931	659.244	18.2021	38.0524	8.58005	6.85735e+08	2.02621	0.493533	0	0.034787	0.005391	0.020157	0.00885	0.013015	1.17731e+07	0.044727	0.070641	0.061163	0.471688	0.463891	0.037044	0.585805	2.41432	1.41432	Guangdong (province)	Shenzhen (city)
49	ST WS	2003	C38	Manufacture of industrial electrical appliances	2.76946e+08	-3.32456e+07				0	25.5977	23.8319	6.5301	4.80712e+08	1.73576	0.576116	0	-0.091147	-0.120043	-0.653734	-0.177354	-0.294912	-2.52429e+07	-0.109921	-0.192402	-0.515704	0.32219	0.314051	0.161208	0.592952	2.45671	1.45671	Guangdong (province)	Shenzhen (city)	1
49	ST WS	2004	C38	Manufacture of industrial electrical appliances	5.00616e+08	6.34634e+06	1.82951	1.68777	3.08779	118.582	4.22487	42.1173	4.0281	6.85529e+08	1.36937	0.730261	0	0.023707	0.012677	0.016726	0.081572	0.033969	1.18681e+07	0.030613	0.07756	-0.02178	1.20961	0.930166	0.224688	0.626804	2.67956	1.67956	Guangdong (province)	Shenzhen (city)	1
49	G DS	2005	C38	Manufacture of industrial electrical appliances	5.99056e+08	2.43143e+07	1.17711	1.34552	1.58383	32.0206	1.15153	38.585	3.65043	8.35503e+08	1.3947	0.717	0	0.055932	0.040588	0.052664	0.257833	0.114002	3.35062e+07	0.078436	0.16743	-0.086512	1.19688	1.01223	0.168832	0.643976	2.8088	1.8088	Guangdong (province)	Shenzhen (city)	1
49	DSDC	2006	C38	Manufacture of industrial electrical appliances	6.09737e+08	2.86509e+07	1.23302	1.34797	1.66208	27.6993	0.913032	22.8985	3.23196	8.38981e+08	1.37597	0.726759	0.015517	0.068244	0.046989	0.066183	0.233444	0.11668	4.16111e+07	0.089317	0.181366	-0.116355	1.1887	0.943147	0.103928	0.597285	2.48314	1.48314	Guangdong (province)	Shenzhen (city)	1
49	DSDC	2007	C38	Manufacture of industrial electrical appliances	6.57017e+08	4.8625e+06	2.59779	2.27114	5.89995	317.416	2.02439	0	7.22368	1.27956e+09	1.94753	0.513471	0	0.027281	0.007401	0.009685	0.042367	0.022758	1.79241e+07	0.038458	0.08129	-0.212166	1.13244	0.87952	0.086495	0.674799	3.07502	2.07502	Guangdong (province)	Shenzhen (city)	1
49	DSDC	2008	C38	Manufacture of industrial electrical appliances	611818377	-1.5186e+06	4.68976	1.80395	8.46011	0	1.13582	6.73513	4.25055	9.34004e+08	1.5266	0.655049	0	0.041862	-0.002482	-0.00337	-0.012693	-0.007169	2.56122e+07	0.04534	0.119829	-1.75	1.12653	0.843352	0.125214	0.653792	2.88844	1.88844	Guangdong (province)	Shenzhen (city)	1
49	DSDC	2009	C38	Manufacture of industrial electrical appliances	6.54664e+08	-3.95303e+07				0	1.59633	105.929	8.41059	1.32628e+09	2.02589	0.493609	0	-0.02465	-0.060383	-0.078174	-0.337732	-0.227301	-1.61371e+07	-0.087311	-0.083025	0	1.05845	0.899437	0.135306	0.734349	3.76434	2.76434	Guangdong (province)	Shenzhen (city)	1
49	DSDC	2010	C38	Manufacture of industrial electrical appliances	8.50322e+08	8.76732e+07	1.09707	1.22617	1.34519	41.0613	2.7355	46.2848	12.937	4.171e+09	4.9052	0.203865	0.003421	0.137433	0.103106	0.125317	0.681713	0.315065	1.16862e+08	0.228831	0.503953	0	1.24165	1.07283	0.180712	0.672747	3.05574	2.05574	Guangdong (province)	Shenzhen (city)	1
49	DSDC	2011	C38	Manufacture of industrial electrical appliances	1.41929e+09	1.57033e+08	1.01485	1.15444	1.17159	18.1326	1.26759	0	6.66228	3.83856e+09	2.70457	0.369744	0.010812	0.137655	0.110642	0.126548	1.19463	0.36742	1.95372e+08	0.2279	0.531632	0	1.27773	1.07045	0.092363	0.698867	3.3208	2.3208	Guangdong (province)	Shenzhen (city)	1
49	DSDC	2012	C38	Electric Machines and Apparatuses Manufacturing	1.86127e+09	1.7073e+08	1.0012	1.19341	1.19483	24.4999	1.3091	12.2257	9.01073	5.57992e+09	2.99792	0.333565	0.011776	0.115507	0.091728	0.10204	1.51742	0.367787	2.14989e+08	0.204519	0.464924	0.397975	1.20846	1.0743	0.132193	0.750595	4.00954	3.00954	Guangdong (province)	Shenzhen (city)	1
49	DSDC	2013	C38	Electric Machines and Apparatuses Manufacturing	3.37109e+09	2.75037e+08	1.0241	1.11691	1.14383	34.9241	2.18181	174.347	14.7238	1.23241e+10	3.65583	0.273536	0.00235	0.103125	0.081587	0.086801	2.31648	0.421595	3.47642e+08	0.18778	0.559927	0.461538	1.21585	1.01279	0.083196	0.806481	5.16744	4.16744	Guangdong (province)	Shenzhen (city)	1
49	DSDC	2014	C38	Electric Machines and Apparatuses Manufacturing	4.6756e+09	3.12881e+08	1.00151	1.12271	1.12441	19.7581	0.967501	41.5453	6.7306	9.93906e+09	2.12573	0.470427	0.006308	0.085477	0.066918	0.070959	1.92613	0.34065	3.99656e+08	0.113821	0.455209	0.320376	1.19666	1.00339	0.066651	0.803558	5.09057	4.09057	Guangdong (province)	Shenzhen (city)	1
49	DSDC	2015	C38	Electric Machines and Apparatuses Manufacturing	3.40257e+09	3.08095e+08	0.954183	1.14038	1.08814	37.8252	1.38173	18.2133	9.72926	1.38585e+10	4.07295	0.245522	0.002642	0.109723	0.090548	0.102106	1.73209	0.257216	3.73342e+08	0.175875	0.337553	1.23302	1.38322	1.07721	0.187948	0.647971	2.84068	1.84068	Guangdong (province)	Shenzhen (city)	1
49	DSDC	2016	C38	Electric Machines and Apparatuses Manufacturing	5.14579e+09	3.49687e+08	0.962319	1.14763	1.10438	24.6806	0.989236	100.867	5.75326	1.22762e+10	2.38567	0.419169	0.005945	0.082425	0.067956	0.076943	1.54096	0.233108	4.24139e+08	0.159081	0.311534	0.302247	1.24717	0.975102	0.096883	0.708479	3.43029	2.43029	Guangdong (province)	Shenzhen (city)	1
49	DSDC	2017	C38	Electric Machines and Apparatuses Manufacturing	7.61907e+09	3.6377e+08	0.965254	1.18384	1.14271	22.3372	0.650778	0	4.47637	1.39294e+10	1.82824	0.546976	0.006315	0.063208	0.047745	0.05624	0.550795	0.2004	4.81587e+08	0.109176	0.290347	0.305248	1.11453	0.789003	0.040807	0.761753	4.19732	3.19732	Guangdong (province)	Shenzhen (city)	1
49	DSDC	2018	C38	Electric Machines and Apparatuses Manufacturing	8822025314	5.25615e+08	1.14963	1.1637	1.33783	11.199	0.341255	48.1826	2.59926	1.24438e+10	1.41054	0.708951	0.008717	0.088127	0.05958	0.068725	0.765653	0.232096	7.77457e+08	0.154359	0.35955	0.363993	1.21148	0.807055	0.042808	0.743297	3.89555	2.89555	Guangdong (province)	Shenzhen (city)	1
49	DSDC	2019	C38	Electric Machines and Apparatuses Manufacturing	8.77016e+09	6.69838e+08	1.02743	1.19822	1.2311	12.6019	0.457701	5.29374	2.95019	1.42975e+10	1.63025	0.613404	0.017182	0.100046	0.076377	0.093168	0.778948	0.234107	8.77419e+08	0.165675	0.296234	2.50813	1.34239	0.966055	0.086872	0.673751	3.06515	2.06515	Guangdong (province)	Shenzhen (city)	1
49	DSDC	2020	C38	Electric Machines and Apparatuses Manufacturing	9.03929e+09	7.40277e+08	1.03518	1.2636	1.30805	18.9207	0.722069	10.9242	4.96276	2.01181e+10	2.22562	0.449312	0.014793	0.105317	0.081895	0.103237	0.798255	0.262293	9.5199e+08	0.18546	0.296294	0.818847	1.18961	0.907695	0.079138	0.687771	3.20277	2.20277	Guangdong (province)	Shenzhen (city)	1
49	DSDC	2021	C38	Electric Machines and Apparatuses Manufacturing	1.07769e+10	7.93945e+08	1.02623	1.28856	1.32235	22.0588	0.899469	36.4552	5.10694	2.47767e+10	2.29905	0.434962	0.01286	0.090488	0.073671	0.096223	0.931351	0.231515	9.75189e+08	0.156793	0.266485	0.439286	1.26976	0.872248	0.0344	0.681789	3.14257	2.14257	Guangdong (province)	Shenzhen (city)	1
49	DSDC	2022	C38	Electric Machines and Apparatuses Manufacturing	1.25146e+10	8.52348e+08	0.994197	1.33996	1.33218	15.2723	0.598522	33.298	3.08148	2.13044e+10	1.70237	0.587416	0.014949	0.078603	0.068109	0.098613	0.437468	0.201769	9.83687e+08	0.11031	0.185782	-0.705885	1.39326	0.923434	0.095477	0.662442	2.96246	1.96246	Guangdong (province)	Shenzhen (city)	1
50	STMA	2000	C39	Manufacture electronic parts	6.06934e+08	3.2518e+07	1.15514	1.4834	1.71352	91.0337	9.32023	317.501	8.56022	9.87843e+08	1.6276	0.614403	0.005503	0.07166	0.053578	0.085639	0.154938	0.094034	4.34931e+07	0.073997	0.126863	0.142513	1.45416	0.666653	0.197641	0.43023	1.75509	0.755093	Guangdong (province)	Shenzhen (city)
50	STMA	2001	C39	Manufacture electronic parts	8.57071e+08	2.46304e+07	1.18276	1.633	1.93144	90.2908	7.97278	28.1382	3.18218	1.27463e+09	1.48719	0.67241	0.007164	0.034906	0.028738	0.039741	0.124771	0.035244	2.99169e+07	0.036332	0.057504	0.896537	3.91734	2.84794	1.31924	0.184597	1.22639	0.226387	Guangdong (province)	Shenzhen (city)
50	STMA	2002	C39	Manufacture electronic parts	1.02325e+09	-3.4854e+07				0	4.56332	31.2129	2.27074	1.25089e+09	1.22247	0.818016	0	-0.018357	-0.034062	-0.071598	-0.194619	-0.053271	-1.87835e+07	-0.023938	-0.027933	0.068971	1.32464	0.842088	0.507405	0.360586	1.56393	0.563932	Guangdong (province)	Shenzhen (city)
50	STMA	2003	C39	Manufacture electronic parts	1.16637e+09	4.64266e+07	1.33275	1.31374	1.75088	33.7169	2.46211	3636.82	2.21943	1.40185e+09	1.2019	0.832019	0	0.063049	0.039804	0.086332	0.077905	0.065826	7.35387e+07	0.062833	0.107331	-0.060495	1.17495	0.771422	0.175081	0.395307	1.65373	0.653731	Guangdong (province)	Shenzhen (city)	4
50	STMA	2004	C39	Manufacture electronic parts	1.50973e+09	9.33925e+07	1.21734	1.42379	1.73323	24.5374	2.13987	59.0502	3.04187	1.93091e+09	1.27897	0.781878	0.00927	0.078376	0.06186	0.107831	0.159784	0.123969	1.18327e+08	0.09192	0.155653	0.024922	1.32699	0.953278	0.290935	0.501001	2.00401	1.00401	Guangdong (province)	Shenzhen (city)	4
50	STMA	2005	C39	Manufacture electronic parts	1.33116e+09	5.66842e+07	1.38043	1.67303	2.30949	27.8731	1.43311	15.3802	2.00416	1.5479e+09	1.16283	0.859974	0.007563	0.060275	0.042583	0.076249	0.099555	0.071903	8.02357e+07	0.069786	0.093336	-0.135702	1.58537	1.14454	0.185114	0.407777	1.68855	0.688553	Guangdong (province)	Shenzhen (city)	4
50	STMA	2006	C39	Manufacture electronic parts	1.55062e+09	9.48825e+07	1.33738	1.38172	1.84789	30.0852	1.88896	13.0044	3.28989	2.26908e+09	1.46333	0.683371	0.02093	0.092579	0.06119	0.114101	0.176453	0.109353	1.43555e+08	0.100955	0.164646	0.002052	1.24291	0.940602	0.182881	0.440434	1.7871	0.787099	Guangdong (province)	Shenzhen (city)	4
50	STMA	2007	C39	Manufacture electronic parts	4.67744e+09	8.53541e+07	1.17392	1.59928	1.87742	63.1956	3.12883	45.6955	2.36935	5.79014e+09	1.23789	0.807829	0.006388	0.023298	0.018248	0.050609	0.167243	0.037492	1.08975e+08	0.023783	0.040669	-0.001138	2.548	2.06906	0.930365	0.513285	2.05459	1.05459	Guangdong (province)	Shenzhen (city)	4
50	STMA	2008	C39	Manufacture electronic parts	5.02323e+09	-7.10639e+07				0	1.28095	7.88785	0.882949	4.8986e+09	0.975189	1.02544	0	-0.007821	-0.014147	-0.070202	-0.01898	-0.035592	-3.92882e+07	-0.003751	-0.009659	17.0185	1.12025	0.749744	0.272731	0.602524	2.51587	1.51587	Guangdong (province)	Shenzhen (city)	1
50	STMA	2009	C39	Manufacture electronic parts	6.47607e+09	-3.09901e+08				0	1.74333	8.75687	1.81956	7.41116e+09	1.14439	0.873827	0	-0.034019	-0.047853	-0.164061	-0.090709	-0.147664	-2.20309e+08	-0.028488	-0.049383	0	1.12887	0.962921	0.683782	0.675933	3.08578	2.08578	Guangdong (province)	Shenzhen (city)	1
50	STMA	2010	C39	Manufacture electronic parts	7971514291	140605462	1.65674	2.08348	3.45177	61.0971	2.48699	24.1685	3.4491	1.12883e+10	1.41608	0.706175	0	0.036859	0.017638	0.060283	0.028149	0.056453	293821965	0.037673	0.05546	-0.010001	1.07066	0.84246	0.338375	0.687552	3.20054	2.20054	Guangdong (province)	Shenzhen (city)	1
50	STMA	2011	C39	Manufacture electronic parts	8052164501	257435132	1.44825	2.17457	3.14932	13.8744	0.773951	6.70177	1.22366	8.70499e+09	1.08107	0.925006	0	0.050092	0.031971	0.108388	0.056282	0.088196	403350933	0.053904	0.069201	-0.093361	1.08557	0.883676	0.274782	0.6375	2.75862	1.75862	Guangdong (province)	Shenzhen (city)	1
50	STMA	2012	C39	Manufacturing of Computers, Communication and Other Electronic Equipment	7803188441	137560832	2.14733	2.57285	5.52477	33.0197	1.04815	5.56	1.48627	9.28924e+09	1.19044	0.840025	0.007206	0.041202	0.017629	0.062776	0.031175	0.045012	321505214	0.045851	0.057768	-0.054158	0.863854	0.662008	0.181199	0.608351	2.55331	1.55331	Guangdong (province)	Shenzhen (city)	1
50	STMA	2013	C39	Manufacturing of Computers, Communication and Other Electronic Equipment	7976761304	285538393	1.42724	2.16448	3.08924	22.705	1.43452	4.56017	1.97312	1.11741e+10	1.40083	0.713865	0.008415	0.057185	0.035796	0.101465	0.071622	0.086903	456150772	0.064988	0.087805	0.033969	0.986294	0.806098	0.33477	0.588088	2.4277	1.4277	Guangdong (province)	Shenzhen (city)	1
50	STMA	2014	C39	Computer, communication and other electronical device manufacturing	15692498583	686930624	1.24092	2.20645	2.73802	31.5667	2.32603	15.6487	2.53286	2.23508e+10	1.4243	0.702099	0.004958	0.061273	0.043774	0.133573	0.087887	0.080238	961533799	0.068439	0.105234	-0.12829	1.077	0.761271	0.16966	0.454445	1.833	0.832997	Guangdong (province)	Shenzhen (city)	1
50	STMA	2015	C39	Computer, communication and other electronical device manufacturing	21628692218	555573174	0.996791	3.26121	3.25074	53.4895	2.82215	6.66445	2.2431	3.05916e+10	1.4144	0.707014	0.002829	0.028018	0.025687	0.04952	0.081158	0.041935	605997232	0.030788	0.045872	-0.010765	1.83169	1.60525	1.19736	0.387465	1.63256	0.632559	Guangdong (province)	Shenzhen (city)	1
50	STMA	2016	C39	Computer, communication and other electronical device manufacturing	2.16793e+10	5.69177e+08	0.801688	3.0601	2.45325									0.025629	0.026254	0.060633	0.090805	0.041368	5.55628e+08	0.024044	0.034968	0.023198	1.7372	1.53695	0.825228	0.365342	1.57565	0.575652	Guangdong (province)	Shenzhen (city)	1
50	STMA	2017	C39	Computer, communication and other electronical device manufacturing	2.96523e+10	8.07204e+08	1.25452	1.95008	2.4464	34.2115	1.97079	14.3741	1.90784	4.27923e+10	1.44314	0.692934	0.003551	0.037759	0.027222	0.071686	0.121895	0.055766	1.11964e+09	0.042608	0.062674	-0.121066	1.10405	0.946889	0.407637	0.511848	2.04854	1.04854	Guangdong (province)	Shenzhen (city)	1
50	STMA	2018	C39	Computer, communication and other electronical device manufacturing	6.0037e+10	9.83879e+08	1.71988	2.85782	4.91512	20.4213	0.69495	5.63559	0.772632	5.59926e+10	0.932635	1.07223	0.007136	0.029196	0.016388	0.06767	0.033637	0.037835	1.75286e+09	0.034167	0.045062	3.73058	0.766249	0.601555	0.194172	0.566855	2.3087	1.30869	Guangdong (province)	Shenzhen (city)	1
50	STMA	2019	C39	Computer, communication and other electronical device manufacturing	6.5451e+10	8.29365e+08	1.71231	2.95794	5.06491	40.2283	1.10177	7.00826	1.24925	7.13953e+10	1.09082	0.916742	0.004911	0.026649	0.012672	0.057608	0.029362	0.031054	1.7442e+09	0.028044	0.040513	0.007472	0.70542	0.541838	0.157739	0.591951	2.45069	1.45069	Guangdong (province)	Shenzhen (city)	1
50	STMA	2020	C39	Computer, communication and other electronical device manufacturing	7.35578e+10	1.47452e+09	1.50886	2.49414	3.7633	24.5688	1.23927	5.42577	1.07921	7.55364e+10	1.0269	0.973806	0.004749	0.033814	0.020046	0.100169	0.055216	0.043926	2.48727e+09	0.036236	0.049113	0.000437	0.850262	0.649901	0.262692	0.543647	2.19129	1.19128	Guangdong (province)	Shenzhen (city)	1
50	STMA	2021	C39	Computer, communication and other electronical device manufacturing	8.04323e+10	1.54246e+09	1.34102	2.68431	3.59972	20.746	1.00536	6.33285	0.917622	7.77383e+10	0.966506	1.03466	0.005376	0.02769	0.019177	0.089187	0.063484	0.044231	2.22715e+09	0.030599	0.038509	-0.004001	0.82327	0.647404	0.188389	0.566435	2.30646	1.30646	Guangdong (province)	Shenzhen (city)	1
50	STMA	2022	C39	Computer, communication and other electronical device manufacturing	8.09894e+10	1.07795e+08	3.83693	7.41665	28.4572	197.45	0.676814	5.43989	0.703319	7.23105e+10	0.89284	1.12002	0	0.007779	0.001331	0.004875	0.004681	0.003562	6.29988e+08	0.008214	0.011017	-0.026304	1.03829	0.810409	0.42163	0.626341	2.67624	1.67624	Guangdong (province)	Shenzhen (city)	1
55	SZFD	2000	C33	Manufacture of metal products for constructions	1280868467	72548242	1.02706	1.32797	1.3639	82.4057	13.8551	187.938	5.78693	2.08134e+09	1.62495	0.615405	0.00476	0.064545	0.05664	0.084427	0.326617	0.070225	82674265	0.064044	0.080881	0	3.59865	3.24963	1.15078	0.19345	1.23985	0.239848	Guangdong (province)	Shenzhen (city)
55	SZFD	2001	C33	Manufacture of metal products for constructions	1393918123	39248322	1.01481	1.66863	1.69334	101.271	9.76695	27.7103	3.77577	2.33447e+09	1.67476	0.597102	0.005966	0.035406	0.028157	0.043394	0.147115	0.037284	49352773	0.030791	0.04712	-0.142866	2.65061	2.38633	1.2197	0.244795	1.32414	0.324145	Guangdong (province)	Shenzhen (city)
55	FDA	2002	C33	Manufacture of metal products for constructions	1286478610	-177230152				0	6.4365	0	3.40009	1.70583e+09	1.32597	0.754164	0.005895	-0.134249	-0.137764	-0.227445	-0.645949	-0.214006	-172708658	-0.149652	-0.183817	-0.251622	1.7386	1.47064	0.390061	0.356263	1.55343	0.55343	Guangdong (province)	Shenzhen (city)
55	FDA	2003	C33	Manufacture of metal products for constructions	1.45742e+09	1.31291e+07	1.68051	2.45186	4.12039	160.062	4.08845	418.426	2.49512	1.78625e+09	1.22563	0.81591	0.003385	0.014989	0.009008	0.014141	0.030486	0.015588	2.18452e+07	0.01666	0.025983	0.005012	1.50952	1.2962	0.318617	0.422107	1.73042	0.730423	Guangdong (province)	Shenzhen (city)	2
55	FDA	2004	C33	Manufacture of metal products for constructions	1.24187e+09	5.14159e+06	4.28578	2.33084	9.98947	485.392	4.0022	263.574	5.20263	1.76943e+09	1.42481	0.70185	0	0.017744	0.00414	0.006818	0.013794	0.010718	2.20357e+07	0.021653	0.045502	-0.015466	0.994993	0.844449	0.255513	0.613731	2.58887	1.58887	Guangdong (province)	Shenzhen (city)	2
55	GFD	2005	C33	Manufacture of metal products for constructions	1.20128e+09	-5.84616e+07				0	2.58526	0	3.71365	1.43146e+09	1.19162	0.839196	0	-0.035619	-0.048666	-0.086592	-0.128602	-0.138464	-4.27885e+07	-0.047224	-0.093957	-0.319142	0.871753	0.744309	0.093041	0.648528	2.84518	1.84518	Guangdong (province)	Shenzhen (city)	2
55	FDA	2006	C33	Manufacture of metal products for constructions	1.12501e+09	7.18748e+06	4.01734	2.14889	8.63284	236.044	2.52706	20.8624	3.95025	1.65466e+09	1.4708	0.679903	0	0.025666	0.006389	0.011771	0.015396	0.016735	2.88746e+07	0.032105	0.066631	0.037502	0.891269	0.743145	0.096095	0.61824	2.61945	1.61945	Guangdong (province)	Shenzhen (city)	2
55	FDA	2007	C33	Manufacture of metal products for constructions	1.3169e+09	2.34981e+07	2.17361	1.49814	3.25636	138.861	5.09643	39.8432	4.9926	2.60488e+09	1.97804	0.505552	0	0.039366	0.017843	0.039582	0.080782	0.035954	5.18417e+07	0.047525	0.076477	0.004401	1.30984	1.09867	0.256989	0.503713	2.01496	1.01496	Guangdong (province)	Shenzhen (city)	2
55	FDA	2008	C33	Manufacture of metal products for constructions	1.39557e+09	1.92225e+07	2.72781	1.59271	4.34463	89.0317	2.18092	74.1073	2.72813	1.85633e+09	1.33016	0.75179	0	0.031884	0.013774	0.026085	0.070218	0.030642	4.44963e+07	0.043041	0.053066	1.77182	1.2657	1.01458	0.192939	0.550492	2.22465	1.22466	Guangdong (province)	Shenzhen (city)	2
55	FDJT	2009	C33	Manufacture of metal products for constructions	1.48281e+09	3.69369e+07	1.39935	1.37021	1.91741	112.309	4.54377	88.8321	5.8067	3.6908e+09	2.48905	0.40176	0	0.042569	0.02491	0.045471	0.142476	0.051703	6.31222e+07	0.048396	0.081205	1.60805	1.09547	0.827145	0.284309	0.518206	2.07558	1.07558	Guangdong (province)	Shenzhen (city)	2
55	FDJT	2010	C33	Manufacture of metal products for constructions	1.99116e+09	4.82861e+07	1.28906	1.23056	1.58627	103.876	4.31676	0	4.58344	4.26042e+09	2.13967	0.467363	0	0.0438	0.02425	0.038344	0.200728	0.044124	8.72119e+07	0.04281	0.093334	0.721048	1.45815	1.1336	0.542916	0.450407	1.81953	0.819528	Guangdong (province)	Shenzhen (city)	2
55	FDJT	2011	C33	Manufacture of metal products for constructions	2.16333e+09	5.93801e+07	1.24953	1.22281	1.52794	49.7127	2.18861	0	2.56233	3.22743e+09	1.49188	0.670293	0	0.045722	0.027449	0.044684	0.187452	0.051543	9.89126e+07	0.048997	0.085398	0.045197	1.36388	1.10276	0.30808	0.46746	1.87779	0.877794	Guangdong (province)	Shenzhen (city)	2
55	FDJT	2012	C33	Metal Products Industry	2.3278e+09	6.44324e+06	2.26731	1.60322	3.63498	516.883	2.38243	56.1979	2.8752	3.71057e+09	1.59402	0.627343	0.006477	0.019039	0.002768	0.004572	0.018864	0.005563	4.43189e+07	0.020305	0.037188	0	1.24362	1.00615	0.211925	0.502397	2.00964	1.00964	Guangdong (province)	Shenzhen (city)	2
55	FDJT	2013	C33	Metal Products Industry	2.59956e+09	8.14008e+07	1.22959	1.23562	1.51931	52.4439	2.44273	27.27	3.51046	4.55223e+09	1.75116	0.571051	0.005053	0.047608	0.031313	0.045788	0.175838	0.066937	1.23759e+08	0.057279	0.100555	0.030103	1.33411	1.01252	0.21405	0.5322	2.13767	1.13767	Guangdong (province)	Shenzhen (city)	2
55	FDJT	2014	C33	Metal Products Industry	3.66272e+09	9.26893e+07	1.2647	1.22346	1.54731	82.8859	3.96354	0	5.90729	7.95879e+09	2.17292	0.46021	0.002808	0.038045	0.025306	0.034202	0.189272	0.07127	1.39348e+08	0.04504	0.1056	0.070349	1.18314	0.754224	0.04481	0.644927	2.81632	1.81632	Guangdong (province)	Shenzhen (city)	2
55	FDJT	2015	C33	Metal Products Industry	4.46415e+09	6.82154e+07	1.48994	1.23369	1.83813	159.559	4.2676	0	8.15893	1.12034e+10	2.50963	0.398465	0.006954	0.034519	0.015281	0.020305	0.147445	0.051134	1.54098e+08	0.037467	0.099617	0.011222	1.22501	0.734005	0.090333	0.701165	3.34633	2.34633	Guangdong (province)	Shenzhen (city)	2
55	FDJT	2016	C33	Metal Products Industry	6.78705e+09	6.5599e+08	1.03286	1.04154	1.07576	16.3956	2.55845	23.0942	4.67155	1.25087e+10	1.84302	0.542586	0.025679	0.130871	0.096653	0.117113	1.29433	0.284927	8.88231e+08	0.149147	0.344205	1.42725	1.67322	1.07858	0.279548	0.660779	2.94793	1.94793	Guangdong (province)	Shenzhen (city)	2
55	FDJT	2017	C33	Metal Products Industry	7.62542e+09	1.15105e+09	1.04706	1.02321	1.07136	6.23161	2.43357	12.8585	2.21457	1.04933e+10	1.3761	0.726694	0.024752	0.195648	0.150949	0.254911	2.45888	0.355378	1.4919e+09	0.209548	0.377529	1.64088	1.42836	1.16909	0.294587	0.575245	2.3543	1.3543	Guangdong (province)	Shenzhen (city)	2
55	FDJT	2018	C33	Metal Products Industry	1.06589e+10	2.24616e+09	1.02772	1.0093	1.03728	2.0577	1.51604	11.9398	0.889655	9.63392e+09	0.903842	1.10639	0.05	0.28635	0.210732	0.51769	4.93365	0.432355	3.05216e+09	0.278383	0.512426	0.302639	1.3515	1.1486	0.297845	0.512594	2.05168	1.05168	Guangdong (province)	Shenzhen (city)	2
55	FDJT	2019	C33	Metal Products Industry	1.137e+10	3.46762e+08	1.19809	1.05512	1.26412	15.6475	1.80519	0	1.03723	1.07291e+10	0.943638	1.05973	0.010352	0.043944	0.030498	0.07373	0.726457	0.066287	4.99642e+08	0.047257	0.069838	-0.028269	1.04286	0.880169	0.16082	0.53991	2.17349	1.17349	Guangdong (province)	Shenzhen (city)	2
55	FDJT	2020	C33	Metal Products Industry	1.18669e+10	3.81777e+08	1.18636	1.05269	1.24888	12.742	1.6328	8.86554	0.893015	1.05009e+10	0.884892	1.13008	0	0.046677	0.032172	0.074439	0.790165	0.070084	5.53912e+08	0.048603	0.076467	0.019047	1.20978	1.01215	0.241605	0.540957	2.17845	1.17845	Guangdong (province)	Shenzhen (city)	2
55	FDJT	2021	C33	Metal Products Industry	1.22613e+10	2.26799e+08	1.3845	1.08959	1.50853	23.5326	1.50016	0	0.954562	1.08964e+10	0.88868	1.12526	0.01006	0.030248	0.018497	0.045269	0.341866	0.040563	3.70886e+08	0.031634	0.046797	-0.017923	1.23664	1.05564	0.220239	0.543997	2.19297	1.19297	Guangdong (province)	Shenzhen (city)	2
55	FDJT	2022	C33	Metal Products Industry	1.27452e+10	2.86155e+08	1.29552	1.09012	1.41227	17.7506	1.32037	22.9618	0.872696	1.08995e+10	0.855185	1.16934	0.010571	0.033262	0.022452	0.052506	0.442407	0.049164	4.23931e+08	0.036452	0.05115	0.110942	1.24452	1.08226	0.178954	0.543327	2.18975	1.18975	Guangdong (province)	Shenzhen (city)	2
56	SGSA	2000	F52	Retail Industry	1.10885e+09	3.59191e+07	1.26764	1.3153	1.66733	79.15	6.05456	70.509	6.52673	1.76112e+09	1.58824	0.629627	0	0.04993	0.032393	0.051035	0.105023	0.08246	5.5365e+07	0.054019	0.130523	0	1.0456	0.477429	0.083763	0.607166	2.5456	1.5456	Guangdong (province)	Shenzhen (city)
56	SGSA	2001	F52	Retail Industry	1188321640	2.30918e+07	1.63356	1.43683	2.34715	87.2441	6.6831	0	4.62449	1.86867e+09	1.57253	0.635919	0	0.040088	0.019432	0.027888	0.075423	0.053006	4.76373e+07	0.042849	0.110414	1.82744	1.1001	0.523449	0.204032	0.633398	2.72775	1.72775	Guangdong (province)	Shenzhen (city)
56	SGSA	2002	F52	Retail Industry	1.09542e+09	-3.52149e+07				0	10.4551	233.322	5.12552	1.6583e+09	1.51385	0.660568	0	-0.010748	-0.032147	-0.045812	-0.119397	-0.09191	-1.1774e+07	-0.012947	-0.029499	-0.064255	1.07919	0.447241	0.216642	0.65023	2.85902	1.85902	Guangdong (province)	Shenzhen (city)
56	SGSA	2003	F52	Retail Industry	1.07062e+09	-4.18164e+06	0	2.12879	0	0	10.3099	49.1211	3.15015	1.37481e+09	1.28412	0.778745	0	0.012914	-0.003906	-0.005931	-0.012532	-0.011146	1.38262e+07	0.013551	0.03665	-0.02696	1.01382	0.343391	0.218642	0.649585	2.85376	1.85376	Guangdong (province)	Shenzhen (city)	1
56	SGSA	2004	F52	Retail Industry	9.37464e+08	-1.06273e+08				0	13.6612	20.0749	6.94459	1.2938e+09	1.3801	0.724583	0	-0.142122	-0.113362	-0.163481	-0.393946	-0.623312	-7.88973e+07	-0.118653	-0.296232	-2.20969	0.878686	0.235405	0.17205	0.81813	5.49842	4.49842	Guangdong (province)	Shenzhen (city)	1
56	SGSA	2005	F52	Retail Industry	7.28665e+08	2.42214e+07	1.44402	1.43472	2.07176	0	0	0	0	7.03295e+08	0.965183	1.03607	0	0.056056	0.033241	0.054023	0.098566	0.112946	3.5904e+07	0.06733	0.128605	4.89948	1.21848	0.404485	0.106136	0.705693	3.39781	2.39781	Guangdong (province)	Shenzhen (city)	1
56	SGS	2006	F52	Retail Industry	7.40555e+08	-3.64057e+07				0	11.3513	29.2348	5.15709	1.13185e+09	1.52838	0.654288	0	-0.087874	-0.04916	-0.059339	-0.357421	-0.232854	-2.70594e+07	-0.108417	-0.095765	-0.014532	1.14433	0.135194	0.048581	0.78888	4.73664	3.73664	Guangdong (province)	Shenzhen (city)	3
56	SGS	2007	F52	Retail Industry	1.03527e+09	5.17606e+07	0.941043	1.2264	1.1541	59.5351	72.3593	0	15.5261	2.7895e+09	2.69448	0.37113	0	0.047448	0.049997	0.05594	0.644011	0.260789	4.91215e+07	0.09669	0.143321	12.0936	1.68542	0.179535	0.111736	0.808284	5.21606	4.21606	Guangdong (province)	Shenzhen (city)	3
56	SGS	2008	F52	Retail Industry	1.12613e+09	-4.98479e+07				0	48.2576	0	8.78381	1.94463e+09	1.72683	0.579097	0	-0.038921	-0.044265	-0.047858	-0.656131	-0.335386	-4.383e+07	-0.072856	-0.082222	0	1.90678	0.139894	0.125243	0.868018	7.57678	6.57678	Guangdong (province)	Shenzhen (city)	3
56	SGS	2009	F52	Retail Industry	1.45167e+09	-1.35346e+07	0	1.43717	0	0	98.2151	0	16.4988	2.94438e+09	2.02828	0.493029	0	0.007336	-0.009324	-0.009833	-0.202159	-0.100187	1.06497e+07	0.01817	0.021823	0.114151	1.30409	0.027214	0.017691	0.906939	10.7456	9.74561	Guangdong (province)	Shenzhen (city)	2
56	SGS	2010	K70	Real estate management	1.54073e+09	-2.84467e+08				0	139.812	0	0	3.62542e+09	2.35305	0.424981	0	-0.11053	-0.184631	-0.195548	-5.38984	0	-1.70296e+08	-0.134204	-0.989242	0	0.915848	0.099973	0.096549	1.09739	-10.2682	-11.2682	Guangdong (province)	Shenzhen (city)	2
56	SGS	2011	K70	Real estate management	1.54079e+09	-2.13029e+08				0	158.664	0	0	4.32093e+09	2.80435	0.356589	0	-0.069861	-0.138259	-0.148675	-3.26311	0	-1.07641e+08	-0.086474	-0.244017	0	2.34546	0.072823	0.032722	1.2517	-3.97303	-4.97303	Guangdong (province)	Shenzhen (city)	2
56	*ST GS	2012	K70	Real Estate	2.00648e+09	-1.60974e+07	0	1.15551	0	0	38.7976	0	0	4.86483e+09	2.42456	0.412447	0	0.019559	-0.008023	-0.008332	-0.246656	0	3.92449e+07	0.027812	0.033916	0	3.10551	0.108004	0.007466	1.20186	-4.95389	-5.95389	Guangdong (province)	Shenzhen (city)	2
56	*ST GS	2013	K70	Real Estate	7803283696	3.87334e+09	1.0205	1.00091	1.02144	1.11781	122.678	0	1.24835	7.59085e+09	0.972776	1.02799	0	0.684868	0.496373	57.1923	62.6884	1.11678	5.34422e+09	0.582054	1.54799	0	0.029666	0.010682	0.002175	0.555532	2.24988	1.24988	Guangdong (province)	Shenzhen (city)	2
56	SGS	2014	K70	Real Estate	7.87196e+09	-5.42799e+08				0	37.2148	0	1.25858	7.73912e+09	0.983125	1.01716	0	-0.02912	-0.068953	-4.69491	-8.95383	-0.18554	-2.29231e+08	-0.037366	-0.038032	0	0.08642	0.059791	0.009772	0.628363	2.6908	1.6908	Guangdong (province)	Shenzhen (city)	2
56	HTGJ	2015	K70	Real Estate	7.99571e+09	3.8345e+07	4.28279	1.05954	4.53778	506.318	72.3654	131.204	3.88318	1.18551e+10	1.48268	0.674455	0	0.02804	0.004796	0.194857	0.668985	0.007669	2.24199e+08	0.027649	0.032014	0	0.458183	0.456404	0.245292	0.374701	1.59924	0.599236	Guangdong (province)	Shenzhen (city)	2
56	HTGJ	2016	K70	Real Estate	1.06405e+10	1.16407e+08	1.99373	1.11215	2.21733	130.647	46.6737	528.459	2.76101	1.3003e+10	1.22203	0.818311	0	0.020878	0.01094	0.057331	2.13869	0.021133	2.22156e+08	0.022241	0.025133	0.09185	3.84356	3.84308	1.41721	0.482337	1.93176	0.93176	Guangdong (province)	Shenzhen (city)	2
56	HTGJ	2017	K70	Real Estate	1.41697e+10	2.10055e+08	1.88541	1.04063	1.96202									0.036888	0.014824	0.057952	3.86147	0.036299	5.22688e+08	0.033701	0.046971	0.082829	1.75269	1.74168	0.304549	0.591611	2.44864	1.44864	Guangdong (province)	Shenzhen (city)	2
56	HTGJ	2018	K70	Real Estate	1.32548e+10	1.18662e+08	3.09112	1.08292	3.34741	46.8504	5.85746	28.7259	0.95742	1.23666e+10	0.93299	1.07182	0.002115	0.03453	0.008952	0.041965	2.31821	0.020436	4.57692e+08	0.034234	0.039293	0.223124	1.29475	1.28775	0.055326	0.561924	2.28271	1.28271	Guangdong (province)	Shenzhen (city)	2
56	HTGJ	2019	L72	Commercial Services	1.2457e+10	7.62745e+07	3.41125	1.07586	3.67003	63.795	5.12762	16.1666	0.875967	1.1251e+10	0.903192	1.10718	0	0.035337	0.006123	0.044118	1.64318	0.013731	4.40198e+08	0.032668	0.041097	0.21775	0.821109	0.817483	0.03362	0.554071	2.24251	1.24251	Guangdong (province)	Shenzhen (city)	2
56	HTGJ	2020	L72	Commercial Services	1.17568e+10	-3.19661e+08	0	1.53378	0	0	5.18983	7.48576	0.736278	1.00666e+10	0.856241	1.16789	0	0.004834	-0.02719	-0.273229	-7.17778	-0.066134	5.68271e+07	0.004399	0.006553	0.004878	0.245725	0.237215	0.0222	0.588872	2.43234	1.43233	Guangdong (province)	Shenzhen (city)	2
56	HTGJ	2021	L72	Commercial Services	1.0926e+10	-1.25796e+09				0	8.90537	16.4515	1.985	1.31259e+10	1.20134	0.832402	0	-0.0708	-0.115134	-0.954516	-31.5983	-0.371678	-7.7356e+08	-0.05357	-0.12196	0.01424	0.25169	0.24483	0.004361	0.690232	3.22822	2.22822	Guangdong (province)	Shenzhen (city)	2
56	HTGJ	2022	L72	Commercial Services	1.01326e+10	-1.2005e+09				0	8.23547	14.1753	2.60161	1.2579e+10	1.24144	0.805515	0	-0.083887	-0.118479	-1.12179	-10.6623	-0.571857	-8.49991e+08	-0.077534	-0.176401	0.00495	0.173016	0.155545	0.007528	0.792816	4.82663	3.82663	Guangdong (province)	Shenzhen (city)
58	SSG	2000	C39	Manufacture electronic parts and component devices	4.10858e+09	1.22111e+07	5.38628	3.01162	16.2214	780.197	4.13053	0	4.27423	4.91772e+09	1.19694	0.835466	0	0.018226	0.002972	0.006192	0.007417	0.005478	7.69259e+07	0.020373	0.031548	0.1127	1.38806	1.14324	0.185161	0.45749	1.84329	0.843285	Guangdong (province)	Shenzhen (city)
58	SSG	2001	C39	Manufacture electronic parts and component devices	3.45929e+09	-3.56603e+08				0	3.05985	20.3913	3.88195	4.45002e+09	1.2864	0.777365	0	-0.095642	-0.103086	-0.200263	-0.295271	-0.235357	-2.89958e+08	-0.096332	-0.13542	-0.061227	1.15031	1.04519	0.306422	0.562002	2.28312	1.28312	Guangdong (province)	Shenzhen (city)
58	SSG	2002	C39	Manufacture electronic parts and component devices	3.72248e+09	1.52341e+08	1.34474	1.47315	1.981	38.371	2.64924	8.96778	3.42858	4.44083e+09	1.19297	0.838241	0	0.064308	0.040925	0.077615	0.121782	0.089353	2.36892e+08	0.064498	0.122199	0.104518	1.11485	1.03148	0.503223	0.541992	2.18337	1.18337	Guangdong (province)	Shenzhen (city)
58	SSG	2003	C39	Manufacture electronic parts and component devices	3.91124e+09	2.20996e+08	1.25677	1.37886	1.73292	22.1791	2.11117	15.1203	2.58907	4.49932e+09	1.15035	0.869298	0.013274	0.020242	0.056503	0.119564	0.148641	0.116735	2.90314e+08	0.085312	0.143373	0.05596	1.03221	0.922465	0.39268	0.515973	2.066	1.066	Guangdong (province)	Shenzhen (city)	1
58	SSG	2004	C39	Manufacture electronic parts and component devices	3.8606e+09	1.36465e+08	1.1421	1.84253	2.10437	29.1598	1.53764	53.2903	2.09388	4.04787e+09	1.04851	0.953738	0	0.04425	0.035348	0.076862	0.093317	0.071807	1.70309e+08	0.048799	0.076973	0.110068	1.16791	1.00431	0.405276	0.507736	2.03143	1.03143	Guangdong (province)	Shenzhen (city)	1
58	SSG	2005	C39	Manufacture electronic parts and component devices	3.45867e+09	-2.44011e+08				0	1.32369	12.6237	1.4494	3.28542e+09	0.949908	1.05273	0	-0.053624	-0.070551	-0.171082	-0.170335	-0.147145	-1.86181e+08	-0.066755	-0.091489	-0.002593	0.824881	0.740757	0.227376	0.520537	2.08567	1.08567	Guangdong (province)	Shenzhen (city)	1
58	SSG	2006	C39	Manufacture electronic parts and component devices	3.15379e+09	-1.5313e+08				0	1.22724	9.51847	1.53872	3.21978e+09	1.02093	0.979503	0	-0.032786	-0.048554	-0.143771	-0.11399	-0.10075	-1.03918e+08	-0.045709	-0.062336	0.033384	0.687492	0.573606	0.154781	0.518072	2.075	1.075	Guangdong (province)	Shenzhen (city)	1
58	SSG	2007	C39	Manufacture electronic parts and component devices	1.64358e+09	6.59232e+07	1.5509	1.18633	1.83988	102.857	9.53572	0	5.2008	3.51117e+09	2.1363	0.4681	0.002604	0.076815	0.04011	0.126968	0.93376	0.050563	1.26251e+08	0.078866	0.087168	0.968566	1.5462	1.53017	0.778159	0.206745	1.26063	0.260629	Guangdong (province)	Shenzhen (city)	1
58	ST SG	2008	L71	Leasing services	1.57935e+09	5.5482e+07	1.03051	1.45334	1.49769	28.4317	4.96044	20.278	1.18891	1.4891e+09	0.942861	1.0606	0.008955	0.043292	0.03513	0.115798	0.946943	0.041816	6.83733e+07	0.043177	0.051839	0.016444	1.92258	1.90045	1.60576	0.159902	1.19034	0.190338	Guangdong (province)	Shenzhen (city)	1
58	SSG	2009	L71	Leasing services	1.35949e+09	-3.12567e+08				0	18.2051	70.2219	4.76632	4.51715e+09	3.32268	0.300962	0	-0.21679	-0.229915	-0.576703	-1.64928	-0.282487	-2.94724e+08	-0.287732	-0.239635	-2.81156	2.35803	2.33242	2.11068	0.186105	1.22866	0.22866	Guangdong (province)	Shenzhen (city)	1
58	SSG	2010	L71	Leasing services	1.46627e+09	6.35471e+07	0.911505	1.75336	1.59819	63.8488	10.3404	37.0559	3.45728	3.70911e+09	2.52962	0.395316	0	0.049027	0.043339	0.099466	1.07923	0.054148	7.18875e+07	0.047331	0.061875	0.114578	2.35655	2.34103	2.11287	0.199613	1.2494	0.249395	Guangdong (province)	Shenzhen (city)	1
58	SSG	2011	L71	Leasing services	1.67358e+09	6.87967e+07	0.880305	1.44422	1.27135									0.052877	0.041107	0.075463	1.49796	0.052026	8.84946e+07	0.042273	0.069737	0.577302	2.75589	2.75398	1.9481	0.209863	1.2656	0.265604	Guangdong (province)	Shenzhen (city)	1
58	SSG	2012	L72	Commercial Services	1.7407e+09	5.52626e+07	0.833232	1.55961	1.29952	57.7991	6.69576	0	2.32744	3.05887e+09	1.75727	0.569066	0	0.035181	0.031747	0.063578	1.28022	0.040268	6.12386e+07	0.030842	0.044746	0.118496	2.50991	2.50207	1.30846	0.211593	1.26838	0.26838	Guangdong (province)	Shenzhen (city)	1
58	SSG	2013	L72	Commercial Services	2.13494e+09	7.27989e+07	0.900353	1.38312	1.2453	52.3926	5.97151	0	2.65643	3.89279e+09	1.82337	0.548434	0	0.044387	0.034099	0.062886	1.73841	0.050702	9.47646e+07	0.040866	0.066521	0.089292	1.70198	1.5579	0.493394	0.327471	1.48693	0.486925	Guangdong (province)	Shenzhen (city)	1
58	SSG	2014	L72	Commercial Services	2.65972e+09	7.86742e+07	1.08204	1.32497	1.43367	68.231	7.16625	0	3.58977	5.51724e+09	2.07437	0.482074	0	0.045467	0.02958	0.052073	1.89996	0.052612	1.2093e+08	0.051328	0.081245	0.061871	1.32814	1.0835	0.335857	0.437772	1.77864	0.778636	Guangdong (province)	Shenzhen (city)	1
58	SSG	2015	L72	Commercial Services	2.61466e+09	1.07969e+08	1.02492	1.25662	1.28794									0.056081	0.041294	0.079289	2.87729	0.064254	1.46633e+08	0.053602	0.09065	0.080339	1.51023	1.01025	0.305574	0.357337	1.55603	0.556026	Guangdong (province)	Shenzhen (city)	1
58	SSG	2016	L72	Commercial Services	2.54828e+09	1.4223e+08	1.02467	1.19934	1.22893	60.8614	11.4213	0	4.92254	7.81827e+09	3.06806	0.325939	0.00272	0.075409	0.055814	0.113349	3.63001	0.080881	1.92164e+08	0.068638	0.109884	0.454531	1.64309	0.854681	0.235038	0.309922	1.44911	0.449112	Guangdong (province)	Shenzhen (city)	1
58	SSG	2017	L72	Commercial Services	6.99259e+09	3.08025e+08	1.05043	1.19074	1.25079	29.6855	4.5047	18.0215	3.54286	1.00983e+10	1.44415	0.69245	0.007432	0.064334	0.04405	0.05855	4.9359	0.119347	4.49865e+08	0.077859	0.120682	0.292522	1.48102	0.481328	0.266844	0.630906	2.70934	1.70934	Guangdong (province)	Shenzhen (city)	1
58	SSG	2018	L72	Commercial Services	7.12801e+09	2.35457e+07	1.89461	1.45512	2.75689	312.251	4.56013	43.8479	3.00107	9.35697e+09	1.3127	0.761786	0.005882	0.02507	0.003303	0.004645	0.396716	0.009611	1.78698e+08	0.02178	0.047006	0.296332	1.7093	0.808781	0.57795	0.656307	2.90957	1.90957	Guangdong (province)	Shenzhen (city)	1
58	SSG	2019	L72	Commercial Services	6.1906e+09	1.03168e+08	1.58822	1.39798	2.2203	88.0322	6.08218	21.0966	3.61751	9.12294e+09	1.47368	0.678575	0.004082	0.051044	0.016665	0.024477	1.66985	0.041093	3.15991e+08	0.048877	0.07637	0.136537	2.02829	0.862245	0.382349	0.594452	2.4658	1.4658	Guangdong (province)	Shenzhen (city)	1
58	SSG	2020	L72	Commercial Services	5.83098e+09	3.01833e+07	2.29723	1.56861	3.60345	275.106	5.91566	34.0949	3.34636	8.3515e+09	1.43226	0.698195	0.001488	0.028041	0.005176	0.007738	0.127833	0.012164	1.63507e+08	0.02967	0.044173	0.030221	1.53535	0.68634	0.321847	0.574448	2.34989	1.34989	Guangdong (province)	Shenzhen (city)	1
58	SSG	2021	L72	Commercial Services	5.63237e+09	9.88269e+07	1.4253	1.42565	2.03198	84.1468	4.16913	11.0287	3.23176	8.02386e+09	1.4246	0.701953	0.001486	0.051145	0.017546	0.027428	0.372374	0.038406	2.88067e+08	0.050975	0.085806	0.04142	1.63142	0.8626	0.494364	0.54314	2.18886	1.18886	Guangdong (province)	Shenzhen (city)	1
58	SSG	2022	L72	Commercial Services	5.31874e+09	4.00522e+07	1.77174	1.85414	3.28507	242.845	5.3185	43.7178	3.96639	1.10771e+10	2.08266	0.480155	0.001266	0.022099	0.00753	0.011887	0.154156	0.016333	1.17541e+08	0.025714	0.035361	0.087127	1.60866	0.796304	0.471299	0.538946	2.16894	1.16894	Guangdong (province)	Shenzhen (city)	1
59	LTHG	2000	C25	Crude oil processing	2.54949e+09	3.80668e+06	1.17323	11.3669	13.3359	1277.08	4.33682	23.9118	3.24749	3.40681e+09	1.33627	0.748352	0	0.00617	0.001493	0.006692	0.002016	0.002543	1.57298e+07	0.002535	0.00788	0	0.979554	0.667429	0.105938	0.412831	1.70309	0.703088	Guangdong (province)	Shenzhen (city)
59	LTHG	2001	C25	Crude oil processing	2.44456e+09	3.93027e+06	1.96889	5.39991	10.6318	906.177	3.33777	18.8938	2.60257	3.00338e+09	1.2286	0.813935	0	0.014937	0.001608	0.006345	0.002279	0.002872	3.6514e+07	0.009809	0.020533	0	0.855333	0.63589	0.063516	0.4402	1.78635	0.786352	Guangdong (province)	Shenzhen (city)
59	LTHG	2002	C25	Crude oil processing	2.49917e+09	-5.82062e+07	0	3.91703	0	0	2.45565	7.4522	2.5826	3.02112e+09	1.20885	0.827232	0	0.022181	-0.02329	-0.134554	-0.031848	-0.044971	5.5433e+07	0.020451	0.032826	0	0.523608	0.30037	0.109113	0.482108	1.9309	0.930904	Liaoning (province)	Panjin (city)
59	LTHG	2003	C25	Crude oil processing	2.68221e+09	5.84013e+06	6.96927	2.19853	15.3222	490.594	1.83192	9.49188	2.20073	3.08055e+09	1.14851	0.870693	0	0.048515	0.002177	0.012736	0.003386	0.004486	1.30128e+08	0.047518	0.070852	0.01875	0.671142	0.395473	0.240669	0.514617	2.06023	1.06023	Liaoning (province)	Panjin (city)	1
59	LTHG	2004	C25	Crude oil processing	3.0188e+09	1.40094e+08	1.42988	1.59127	2.27531	24.2387	2.04228	6.76165	2.33862	3.51408e+09	1.16407	0.859057	0	0.086907	0.046407	0.353188	0.061534	0.096483	2.62355e+08	0.079729	0.12301	0	0.527338	0.333769	0.222859	0.51901	2.07904	1.07904	Liaoning (province)	Panjin (city)	1
59	G LT	2005	C25	Crude oil processing	4.15273e+09	2.46463e+08	0.970855	1.52287	1.47848	8.96094	1.18965	5.24521	1.32759	4.34437e+09	1.04615	0.955888	0	0.080657	0.05935	0.376941	0.096437	0.148153	3.34948e+08	0.061285	0.132367	0	0.481933	0.327625	0.237695	0.599404	2.49628	1.49628	Liaoning (province)	Panjin (city)	1
59	LTHG	2006	C25	Crude oil processing	4.48066e+09	8.93143e+07	2.14227	1.8897	4.04823	27.2525	0.981324	8.39532	1.34692	4.72981e+09	1.0556	0.947325	0.015695	0.061122	0.019933	0.112222	0.025145	0.049424	2.73866e+08	0.057188	0.095973	0	0.507078	0.350819	0.277068	0.596686	2.47946	1.47946	Liaoning (province)	Panjin (city)	1
59	LTHG	2007	C25	Crude oil processing	8.97971e+09	2.401e+08	1.50243	1	1.50243	62.7504	4.49455	29.1664	2.65526	1.02975e+10	1.14675	0.872028	0	0.051608	0.026738	0.047205	0.063477	0.042315	4.63425e+08	0.046183	0.099822	0	1.9847	1.87106	1.81109	0.368114	1.58256	0.582565	Liaoning (province)	Panjin (city)	1
59	LTHG	2008	C25	Crude oil processing	1.67628e+10	3.8484e+08	1.27848	1.4901	1.90507	15.8782	1.66555	7.46303	1.01482	1.68121e+10	1.00294	0.997067	0	0.034521	0.022958	0.04236	0.109248	0.063913	5.78675e+08	0.031863	0.056914	0	3.19362	3.08332	1.61258	0.640793	2.78391	1.78391	Liaoning (province)	Panjin (city)	1
59	LTHG	2009	C25	Crude oil processing	2.20538e+10	2.07361e+08	1.67434	1.65031	2.7632	67.2735	4.83448	35.4866	2.1274	2.8127e+10	1.27538	0.784082	0.003098	0.019753	0.009402	0.037119	0.041291	0.031623	4.35622e+08	0.01759	0.028302	0	1.07672	1.01103	0.13716	0.702672	3.36329	2.36329	Liaoning (province)	Panjin (city)	1
59	LTHG	2010	C25	Crude oil processing	2.65364e+10	4.12658e+08	2.62306	1.826	4.78969	33.7177	0.581505	9.39277	2.10265	3.25306e+10	1.22589	0.815737	0	0.046072	0.015551	0.054933	0.024407	0.062361	1.22259e+09	0.049485	0.075604	0	0.679193	0.304141	0.209579	0.750634	4.01016	3.01016	Liaoning (province)	Panjin (city)	1
59	LTHG	2011	C25	Crude oil processing	2.85364e+10	8.42002e+08	1.74508	1.66211	2.90053	10.8359	0.242933	2.85407	1.20903	3.01138e+10	1.05528	0.947617	0.011842	0.063568	0.029506	0.103569	0.049251	0.111577	1.81401e+09	0.079481	0.113948	0	0.667846	0.306379	0.158972	0.735552	3.78146	2.78146	Liaoning (province)	Panjin (city)	1
59	LTHG	2012	C25	Petroleum Processing, Coking and Nuclear Fuel Processing	3.27533e+10	1.99334e+07	5.47243	2.09969	11.4904	410.138	0.227041	0	1.10652	3.35403e+10	1.02403	0.976536	0	0.036728	0.000609	0.001659	0.001074	0.002698	1.20296e+09	0.037844	0.076541	0	0.679528	0.316069	0.227238	0.774421	4.43304	3.43304	Liaoning (province)	Panjin (city)	1
59	HJGF	2013	C25	Petroleum Processing, Coking and Nuclear Fuel Processing	2.8444e+10	-1.61987e+08	0	3.77901	0	0	0.144149	3.29042	0.828422	2.72033e+10	0.956381	1.04561	0	0.018347	-0.005695	-0.020322	-0.009655	-0.022401	5.2185e+08	0.019259	0.034606	0	0.596891	0.252898	0.197997	0.745773	3.93349	2.93349	Liaoning (province)	Panjin (city)	1
59	HJGF	2014	C25	Petroleum Processing, Coking and Nuclear Fuel Processing	3.45976e+10	-1.4861e+09				0	0.358504	123.566	1.66183	3.93069e+10	1.13612	0.880191	0	-0.01519	-0.042954	-0.115614	-0.084276	-0.156758	-5.25525e+08	-0.01658	-0.035987	0.003231	0.62615	0.33039	0.242122	0.725987	3.64946	2.64946	Liaoning (province)	Panjin (city)	1
59	*ST HJ	2015	C25	Petroleum Processing, Coking and Nuclear Fuel Processing	2.99203e+10	3.62531e+08	3.44963	2.21572	7.64342	35.3392	0.414488	2.73929	1.38993	3.25777e+10	1.08882	0.918428	0	0.039602	0.012117	0.041092	0.024229	0.039331	1.18489e+09	0.045793	0.08732	3.755	0.52358	0.327796	0.189606	0.691936	3.24608	2.24608	Liaoning (province)	Panjin (city)	1
59	HJGF	2016	C25	Petroleum Processing, Coking and Nuclear Fuel Processing	3.13706e+10	1.84814e+09	1.34533	1.46436	1.97006	10.2986	0.653979	4.50617	1.71717	3.83285e+10	1.2218	0.818468	0.018824	0.093142	0.058913	0.151756	0.128832	0.166738	2.92193e+09	0.094707	0.22942	1.54165	0.642034	0.451025	0.216171	0.646672	2.83023	1.83023	Liaoning (province)	Panjin (city)	1
59	HJGF	2017	C25	Petroleum Processing, Coking and Nuclear Fuel Processing	3.09681e+10	1.94115e+09	1.2367	1.47195	1.82037	7.85238	0.45212	5.14087	1.20359	3.3225e+10	1.07288	0.932075	0	0.099418	0.062682	0.146075	0.138805	0.153278	3.07878e+09	0.092876	0.240605	2.21603	0.747474	0.519155	0.355937	0.591054	2.44531	1.44531	Liaoning (province)	Panjin (city)	1
59	HJGF	2018	C25	Petroleum Processing, Coking and Nuclear Fuel Processing	3.24607e+10	1.12374e+09	1.33877	1.77946	2.38229	8.45456	0.258992	4.0034	0.691815	2.82284e+10	0.869618	1.14993	0.042088	0.056654	0.034618	0.06746	0.08316	0.081827	1.83904e+09	0.056862	0.102107	0.430187	1.73002	1.29301	0.897408	0.576934	2.3637	1.3637	Liaoning (province)	Panjin (city)	1
59	HJGF	2019	C25	Petroleum Processing, Coking and Nuclear Fuel Processing	2.93592e+10	1.04898e+09	1.3542	1.90051	2.57367	9.28582	0.245923	3.57653	0.68857	2.49537e+10	0.849944	1.17655	0.038588	0.058088	0.035729	0.078807	0.07503	0.074153	1.70541e+09	0.055225	0.078863	0.029144	1.47149	1.05768	0.786641	0.51817	2.07542	1.07542	Liaoning (province)	Panjin (city)	1
59	HJGF	2020	C25	Petroleum Processing, Coking and Nuclear Fuel Processing	2.78997e+10	3.44982e+08	2.00556	2.78827	5.59206	25.5924	0.290068	3.13679	0.625635	2.26166e+10	0.810643	1.23359	0.014312	0.028976	0.012365	0.026799	0.027014	0.024446	8.08429e+08	0.02895	0.039695	0.108403	1.72074	1.34122	1.03821	0.494189	1.97703	0.977025	Liaoning (province)	Panjin (city)	1
59	HJGF	2021	C25	Petroleum Processing, Coking and Nuclear Fuel Processing	3.21159e+10	9.37189e+08	1.28938	2.01019	2.59191	12.4243	0.30203	4.15149	0.782307	2.88757e+10	0.89911	1.11221	0.029945	0.044542	0.029182	0.053387	0.077456	0.062966	1.4305e+09	0.047004	0.062576	0.123799	2.57631	1.9212	1.40434	0.53655	2.15773	1.15773	Liaoning (province)	Panjin (city)	1
59	HJGF	2022	C25	Petroleum Processing, Coking and Nuclear Fuel Processing	3.26333e+10	6.00785e+08	1.29605	2.55266	3.30837	18.1033	0.221682	6.20001	0.720147	2.84067e+10	0.870483	1.14879	0.019412	0.032665	0.01841	0.032351	0.05134	0.03978	1.06596e+09	0.029369	0.045624	0.048996	1.64743	1.19467	0.890663	0.537197	2.16075	1.16075	Liaoning (province)	Panjin (city)	1
60	ZJLN	2000	C32	Smelting of heavy nonferrous metals	4.57901e+09	1.41579e+08	1.74617	1.65392	2.88802	28.9262	1.43681	0	3.49192	5.96722e+09	1.30317	0.767361	0.016878	0.056624	0.030919	0.073537	0.06912	0.120718	2.59284e+08	0.064077	0.121778	0.074565	0.775463	0.365178	0.079874	0.743872	3.9043	2.9043	Guangdong (province)	Shenzhen (city)
60	ZJLN	2001	C32	Smelting of heavy nonferrous metals	4.66092e+09	4.38363e+07	4.22742	1.99395	8.42926	67.5058	1.06097	6.1596	2.62066	5.53017e+09	1.1865	0.842815	0	0.041978	0.009405	0.023433	0.022064	0.038821	1.95657e+08	0.046675	0.095419	0.014173	0.729803	0.339591	0.129065	0.757734	4.12769	3.12769	Guangdong (province)	Shenzhen (city)
60	ZJLN	2002	C32	Smelting of heavy nonferrous metals	4631882210	5.74375e+07	3.17807	1.98271	6.30118	43.0214	0.920321	6.35325	2.12402	5.25302e+09	1.1341	0.881756	0.008392	0.043671	0.0124	0.030307	0.02722	0.049371	2.0228e+08	0.048086	0.095011	-0.009096	0.766977	0.3451	0.136593	0.748833	3.98141	2.98141	Guangdong (province)	Shenzhen (city)
60	ZJLN	2003	C32	Smelting of heavy nonferrous metals	4.8146e+09	68019320	2.51033	1.97104	4.94796	46.0457	1.10454	10.8755	2.56539	5.72239e+09	1.18855	0.841362	0.011034	0.043601	0.014128	0.032324	0.032027	0.055714	2.09921e+08	0.04586	0.10369	0.010869	0.712746	0.355115	0.135765	0.746424	3.9436	2.9436	Guangdong (province)	Shenzhen (city)	1
60	ZJLN	2004	C32	Smelting of heavy nonferrous metals	4.94727e+09	1.42392e+08	1.64506	1.57191	2.5859	18.3853	0.73777	5.77017	1.97679	5.56173e+09	1.1242	0.889521	0.016502	0.066294	0.028782	0.062443	0.067082	0.10752	3.27973e+08	0.063212	0.175835	-0.071748	0.740603	0.349475	0.126417	0.732312	3.73569	2.73569	Guangdong (province)	Shenzhen (city)	1
60	G ZJ	2005	C32	Smelting of heavy nonferrous metals	4.7526e+09	2.83772e+08	1.37896	1.42733	1.96824	9.40812	0.630069	5.76246	1.74418	5.44422e+09	1.14552	0.872963	0.011327	0.096014	0.059709	0.129784	0.141613	0.185391	4.56314e+08	0.098146	0.235644	-0.100529	0.795694	0.334697	0.095499	0.67793	3.10492	2.10492	Guangdong (province)	Shenzhen (city)	1
60	ZJLN	2006	C32	Smelting of heavy nonferrous metals	7.19787e+09	1.13835e+09	1.10516	1.12906	1.2478	10.1208	1.84624	105.582	3.46523	1.2014e+10	1.6691	0.599125	0.034737	0.21034	0.158151	0.253973	0.592595	0.342387	1.514e+09	0.197804	0.463577	0.107629	1.67824	0.751142	0.458617	0.538094	2.16494	1.16494	Guangdong (province)	Shenzhen (city)	1
60	ZJLN	2007	C32	Smelting of heavy nonferrous metals	7.93413e+09	1.21471e+09	1.07808	1.11566	1.20277	26.7538	3.93515	29.9023	8.63515	2.75348e+10	3.47043	0.288149	0.006107	0.192444	0.153099	0.271732	0.558805	0.322763	1.52688e+09	0.197112	0.354825	0.142256	1.35391	0.606665	0.316463	0.525661	2.1082	1.1082	Guangdong (province)	Shenzhen (city)	1
60	ZJLN	2008	C32	Smelting of heavy nonferrous metals	7.91996e+09	4.05445e+08	1.49566	1.29579	1.93806	19.6958	1.0711	4.89978	2.00863	1.0837e+10	1.36831	0.730827	0.010962	0.097914	0.051193	0.114569	0.158233	0.101983	7.75471e+08	0.099725	0.151102	0.461398	1.56084	0.716366	0.341127	0.498024	1.99213	0.992128	Guangdong (province)	Shenzhen (city)	1
60	ZJLN	2009	C32	Smelting of heavy nonferrous metals	1.1647e+10	5.19942e+08	1.01284	1.1505	1.16527	54.9365	3.76999	56.9449	6.04392	3.54586e+10	3.04444	0.328468	7e-06	0.054786	0.044642	0.092323	0.134672	0.110016	6.38091e+08	0.05637	0.106883	0.128921	1.04784	0.485039	0.259317	0.594227	2.46443	1.46443	Guangdong (province)	Shenzhen (city)	1
60	ZJLN	2010	C32	Smelting of heavy nonferrous metals	1.45709e+10	9.49988e+08	1.0928	1.63445	1.78612	37.5844	3.70562	18.3796	6.34495	4.46169e+10	3.06206	0.326578	0.0008	0.0551	0.065198	0.156643	0.224833	0.168819	8.02851e+08	0.094051	0.110217	0.276866	0.966528	0.44564	0.195154	0.6138	2.58933	1.58933	Guangdong (province)	Shenzhen (city)	1
60	ZJLN	2011	C32	Smelting of heavy nonferrous metals	1.40424e+10	1.0936e+09	1.16292	1.37265	1.59629	15.5249	0.910613	15.8347	2.54851	2.43491e+10	1.73397	0.576712	0.007874	0.114165	0.077878	0.21529	0.271369	0.164156	1.60316e+09	0.111188	0.185289	-0.006995	1.00903	0.532953	0.182186	0.525585	2.10786	1.10786	Guangdong (province)	Shenzhen (city)	1
60	ZJLN	2012	C32	Smelting and Pressing of Nonferrous Metals	1.40732e+10	5.33992e+08	1.38942	1.68209	2.33713	34.9623	1.01292	12.5552	2.6321	2.56403e+10	1.82193	0.54887	0.004724	0.067973	0.037944	0.119256	0.135663	0.075284	9.56592e+08	0.06701	0.105739	0.154511	0.8977	0.488692	0.19239	0.495988	1.98408	0.984079	Guangdong (province)	Shenzhen (city)	1
60	ZJLN	2013	C32	Smelting and Pressing of Nonferrous Metals	1.44497e+10	4.21062e+08	1.43462	1.33752	1.91884	30.7681	0.612368	13.3418	2.04431	2.10615e+10	1.45758	0.68607	0.004538	0.047355	0.02914	0.091428	0.104642	0.066443	6.84257e+08	0.049387	0.076216	0.089611	0.825486	0.489978	0.183459	0.561427	2.28012	1.28012	Guangdong (province)	Shenzhen (city)	1
60	ZJLN	2014	C32	Smelting and Pressing of Nonferrous Metals	1.42158e+10	5.5073e+08	1.46514	1.73809	2.54654	35.5479	0.795752	22.7798	2.99901	2.72513e+10	1.91697	0.521656	0.003003	0.063138	0.038741	0.143512	0.122201	0.084365	8.97556e+08	0.064911	0.098673	0.180251	0.790924	0.410855	0.13561	0.540798	2.17769	1.17769	Guangdong (province)	Shenzhen (city)	1
60	ZJLN	2015	C32	Smelting and Pressing of Nonferrous Metals	1.58828e+10	2.60721e+08	1.79327	2.19206	3.93095	119.067	1.83028	92.6618	3.93451	3.74538e+10	2.35813	0.424065	0.000713	0.03719	0.016415	0.050466	0.052673	0.033045	5.90678e+08	0.035847	0.060114	0.470246	0.923408	0.57675	0.180184	0.503239	2.01304	1.01304	Guangdong (province)	Shenzhen (city)	1
60	ZJLN	2016	C32	Smelting and Pressing of Nonferrous Metals	1.69691e+10	3.41911e+08	1.49802	2.12022	3.17615	72.1557	1.63581	17.5422	3.00279	3.34162e+10	1.96924	0.50781	0.002691	0.038404	0.020149	0.059142	0.067249	0.041615	6.51683e+08	0.036669	0.0613	-0.103226	0.964341	0.620554	0.192	0.515829	2.06539	1.06539	Guangdong (province)	Shenzhen (city)	1
60	ZJLN	2017	C32	Smelting and Pressing of Nonferrous Metals	1.88688e+10	1.09355e+09	1.12973	1.40037	1.58204	24.3082	1.39809	10.7653	2.55462	3.39027e+10	1.79676	0.556559	0.025067	0.089237	0.057955	0.14843	0.201739	0.105093	1.68381e+09	0.077126	0.139779	0.138283	1.2812	0.894671	0.37289	0.448532	1.81334	0.813343	Guangdong (province)	Shenzhen (city)	1
60	ZJLN	2018	C32	Smelting and Pressing of Nonferrous Metals	1.95063e+10	9.09578e+08	1.22744	1.48869	1.82728	15.5412	0.706509	7.16917	1.31903	2.29239e+10	1.17521	0.850916	0.020202	0.078244	0.04663	0.12742	0.152204	0.084873	1.52626e+09	0.069428	0.116352	0.151749	1.11723	0.775169	0.298399	0.450591	1.82014	0.820138	Guangdong (province)	Shenzhen (city)	1
60	ZJLN	2019	C32	Smelting and Pressing of Nonferrous Metals	2.03206e+10	8.71388e+08	1.17332	1.66071	1.94855	17.6152	0.672123	6.91016	1.35075	2.4305e+10	1.19608	0.836067	0.016744	0.059253	0.042882	0.130804	0.120435	0.076681	1.20406e+09	0.060199	0.08863	0.177654	1.06296	0.791226	0.313585	0.440773	1.78818	0.788183	Guangdong (province)	Shenzhen (city)	1
60	ZJLN	2020	C32	Smelting and Pressing of Nonferrous Metals	2.43483e+10	1.09984e+09	1.12059	1.49956	1.68039	15.6439	0.568737	10.7383	1.33986	2.87111e+10	1.17918	0.848047	0.017426	0.057417	0.045171	0.128435	0.147756	0.085647	1.398e+09	0.057236	0.082609	0.11208	1.87774	1.42962	0.325132	0.47259	1.89606	0.896059	Guangdong (province)	Shenzhen (city)	1
60	ZJLN	2021	C32	Smelting and Pressing of Nonferrous Metals	27604131314	1.22111e+09	1.10678	1.46581	1.62233	14.6765	0.402738	10.1395	1.30209	3.17606e+10	1.15057	0.86913	0.019293	0.0597	0.044237	0.135409	0.158027	0.088719	1.64796e+09	0.056191	0.082602	0.144144	1.20387	0.882574	0.217601	0.501386	2.00556	1.00556	Guangdong (province)	Shenzhen (city)	1
60	ZJLN	2022	C32	Smelting and Pressing of Nonferrous Metals	3.26522e+10	1.23535e+09	1.06846	1.53917	1.64454	12.4045	0.276419	14.1784	1.00188	3.2681e+10	1.00088	0.999118	0.02439	0.045127	0.037834	0.12351	0.10955	0.080768	1.47349e+09	0.044963	0.068685	0.036013	1.01442	0.660593	0.298547	0.531575	2.13481	1.13481	Guangdong (province)	Shenzhen (city)	1
61	NCP	2000	F51	Wholesale of food, beverages, tobacco	2.2466e+09	1.09593e+08	1.17225	1.67882	1.968	30.4629	2.62548	14.8466	2.82857	3.434e+09	1.52853	0.654222	0.008859	0.065522	0.048782	0.173013	0.114833	0.092853	1.46611e+08	0.071707	0.130386	0.026104	0.722515	0.506757	0.24513	0.474632	1.90343	0.903428	Guangdong (province)	Shenzhen (city)
61	NCP	2001	F51	Wholesale of food, beverages, tobacco	2.72039e+09	1.10131e+08	1.19918	1.55749	1.86771	22.0893	1.60162	22.9464	2.03649	3.40159e+09	1.2504	0.799742	0.012158	0.055915	0.040484	0.158995	0.086452	0.092193	1.5211e+08	0.063185	0.113159	0.011413	0.503645	0.329957	0.157078	0.560884	2.2773	1.2773	Guangdong (province)	Shenzhen (city)
61	NCP	2002	F51	Wholesale of food, beverages, tobacco	3.2939e+09	1.70127e+08	1.19461	1.33143	1.59054	16.4074	1.41757	19.9908	2.0768	4.09015e+09	1.24174	0.805324	0	0.071603	0.051649	0.178944	0.116075	0.126577	2.35852e+08	0.082535	0.161439	0.265817	0.561755	0.332407	0.150691	0.591954	2.4507	1.4507	Guangdong (province)	Shenzhen (city)
61	NCP	2003	F51	Wholesale of food, beverages, tobacco	3.50295e+09	1.00836e+08	1.26515	1.85004	2.34058	24.7587	0.998401	14.3675	1.48305	4.00215e+09	1.14251	0.875268	0.009317	0.044505	0.028786	0.102878	0.060866	0.0599	1.55899e+08	0.046881	0.089428	0.004452	0.605838	0.374223	0.133248	0.519436	2.08089	1.08089	Guangdong (province)	Shenzhen (city)	1
61	NCP	2004	F51	Wholesale of food, beverages, tobacco	4.09728e+09	3.07546e+07	2.06374	2.46884	5.09503	46.8907	0.634999	10.5265	0.819059	3.90171e+09	0.952267	1.05013	0.012097	0.02302	0.007506	0.028333	0.016399	0.017467	9.43186e+07	0.023044	0.048893	-53716.8	0.510986	0.309138	0.118406	0.570279	2.32709	1.32709	Guangdong (province)	Shenzhen (city)	1
61	G NCP	2005	F51	Wholesale of food, beverages, tobacco	4.41955e+09	9.55836e+07	1.51796	1.99987	3.03571	17.4397	0.692189	4.96831	0.903359	4.31061e+09	0.97535	1.02527	0	0.0411	0.021627	0.077543	0.048292	0.051799	1.8339e+08	0.044735	0.087594	-0.006043	0.558941	0.345354	0.122743	0.582472	2.39505	1.39505	Guangdong (province)	Shenzhen (city)	1
61	NCP	2006	F51	Wholesale of food, beverages, tobacco	4.21989e+09	8.66754e+07	1.4447	1.72169	2.48732	57.0255	2.90667	14.2741	2.48994	6.22864e+09	1.47602	0.677498	0	0.036148	0.02054	0.07062	0.046723	0.043664	163247749	0.044862	0.067839	-0.083368	0.757026	0.694298	0.300682	0.529593	2.12582	1.12582	Guangdong (province)	Shenzhen (city)	1
61	NCP	2007	F51	Wholesale of food, beverages, tobacco	5.30322e+09	2.43448e+08	1.21951	1.34211	1.63671	45.9881	7.85281	15.8589	4.81712	1.13384e+10	2.13803	0.46772	0.003116	0.068653	0.045906	0.144721	0.150399	0.104747	3.64081e+08	0.086113	0.134396	0.274883	0.674838	0.639032	0.446332	0.561746	2.28178	1.28178	Guangdong (province)	Shenzhen (city)	1
61	NCP	2008	F51	Wholesale of food, beverages, tobacco	6.15461e+09	1.25668e+08	1.45621	1.71798	2.50174	57.1966	5.61549	25.7786	2.10869	8.36012e+09	1.35835	0.736186	0.008491	0.032565	0.020419	0.057271	0.079085	0.036867	2.00424e+08	0.037308	0.059167	0.140515	1.00182	0.969508	0.712793	0.446161	1.80558	0.80558	Guangdong (province)	Shenzhen (city)	1
61	NCP	2009	F51	Wholesale of food, beverages, tobacco	7.011e+09	1.56483e+08	1.19315	1.59112	1.89844	68.1663	8.56122	20.6517	3.07581	1.14721e+10	1.6363	0.611136	0.006484	0.035339	0.02232	0.053575	0.106207	0.045122	2.47759e+08	0.037992	0.060423	0.648525	1.05273	1.02314	0.775733	0.50535	2.02163	1.02163	Guangdong (province)	Shenzhen (city)	1
61	NCP	2010	F51	Wholesale of food, beverages, tobacco	9.11276e+09	2.79411e+08	1.14907	1.40101	1.60986	48.4355	9.8725	20.4038	3.58232	1.73545e+10	1.90441	0.525096	0.005622	0.042417	0.030662	0.068421	0.170741	0.073961	3.86535e+08	0.052181	0.088575	0.786728	0.883662	0.863135	0.686136	0.585435	2.41216	1.41216	Guangdong (province)	Shenzhen (city)	1
61	NCP	2011	F51	Wholesale of food, beverages, tobacco	9.46894e+09	2.61439e+08	1.26301	1.42273	1.79692	32.7757	4.77193	0	2.07924	1.3872e+10	1.465	0.682592	0.006278	0.045805	0.02761	0.087796	0.096828	0.063438	4.33726e+08	0.048183	0.092328	0.16256	0.652318	0.631821	0.391763	0.564772	2.29765	1.29765	Guangdong (province)	Shenzhen (city)	1
61	NCP	2012	L72	Commercial Services	1.06166e+10	1.04974e+08	2.13565	1.6136	3.4461	75.1131	4.68787	27.7044	1.82501	1.41462e+10	1.33246	0.750494	0.008333	0.029776	0.009888	0.040427	0.035928	0.024297	3.16125e+08	0.031004	0.061349	0.092699	0.497923	0.478277	0.28875	0.593047	2.45729	1.45728	Guangdong (province)	Shenzhen (city)	1
61	NCP	2013	L72	Commercial Services	1.22234e+10	2.15869e+08	1.47941	1.5315	2.26571	66.1904	6.54705	75.122	2.33711	1.88433e+10	1.54158	0.648686	0.005641	0.035256	0.01766	0.067457	0.077437	0.035309	4.30943e+08	0.032658	0.06658	0.084417	0.683772	0.683332	0.311588	0.499835	1.99934	0.999342	Guangdong (province)	Shenzhen (city)	1
61	NCP	2014	L72	Commercial Services	1.38052e+10	1.35401e+08	1.57177	1.67653	2.63513	164.181	13.4872	30.7722	3.61103	2.90164e+10	2.10185	0.475771	0.003626	0.026336	0.009808	0.053058	0.043981	0.021994	3.63574e+08	0.024118	0.046262	0.056855	0.45323	0.452875	0.182863	0.554065	2.24248	1.24248	Guangdong (province)	Shenzhen (city)	1
61	NCP	2015	L72	Commercial Services	1.61315e+10	4.42668e+07	2.49407	1.95178	4.86787	678.145	17.2857	25.8201	4.93353	3.88043e+10	2.4055	0.415713	0.002826	0.020757	0.002744	0.014583	0.015585	0.007275	3.34833e+08	0.01765	0.038936	0.050946	0.427123	0.355373	0.163745	0.622803	2.65113	1.65113	Guangdong (province)	Shenzhen (city)	1
61	NCP	2016	L72	Commercial Services	1.72492e+10	9.32742e+07	1.92553	1.88044	3.62086	225.051	10.3914	39.7613	3.35954	3.19452e+10	1.85198	0.539962	0.004042	0.029113	0.005407	0.033191	0.048138	0.014928	5.0217e+08	0.022468	0.050013	0.238677	0.453847	0.386545	0.190268	0.637762	2.76062	1.76062	Guangdong (province)	Shenzhen (city)	1
61	NCP	2017	L72	Commercial Services	1.88434e+10	6.11725e+07	2.30163	1.97243	4.53981	212.493	5.31367	16.8427	2.02821	2.54269e+10	1.34938	0.741083	0.006527	0.023997	0.003246	0.016886	0.03746	0.009545	4.5218e+08	0.019298	0.039585	0.05159	0.513526	0.439715	0.258389	0.659883	2.94017	1.94017	Guangdong (province)	Shenzhen (city)	1
61	NCP	2018	L72	Commercial Services	1.89997e+10	1.00226e+08	2.14422	1.90371	4.08196	82.1172	3.57518	6.59782	1.24884	2.06381e+10	1.08624	0.920611	0.002062	0.026923	0.005275	0.026039	0.052055	0.015208	5.11527e+08	0.022629	0.043807	0.067281	0.517693	0.436389	0.250209	0.653134	2.88296	1.88296	Guangdong (province)	Shenzhen (city)	1
61	NCP	2019	L72	Commercial Services	19600592081	4.06859e+08	1.37438	1.56284	2.14793	23.3153	3.32497	10.2213	1.38084	2.22145e+10	1.13336	0.882333	0.010733	0.043178	0.020757	0.099225	0.200871	0.059225	8.46318e+08	0.038554	0.071232	0.132202	0.553884	0.475808	0.308074	0.649514	2.85318	1.85318	Guangdong (province)	Shenzhen (city)	1
61	NCP	2020	L72	Commercial Services	1.94052e+10	4.42104e+08	1.29863	1.5973	2.0743	27.0606	3.76872	17.1121	1.68655	2.42742e+10	1.25091	0.799416	0.008511	0.043146	0.022783	0.130806	0.222976	0.062325	8.37261e+08	0.038013	0.069424	0.116254	0.451691	0.357375	0.185557	0.634451	2.73561	1.73561	Guangdong (province)	Shenzhen (city)	1
61	NCP	2021	L72	Commercial Services	2.06698e+10	4.9558e+08	1.30367	1.50423	1.96103	21.8806	2.64983	8.72646	1.45038	2.4037e+10	1.1629	0.859918	0.010955	0.045512	0.023976	0.125974	0.246454	0.066286	9.40718e+08	0.040464	0.07602	0.08386	0.501576	0.385911	0.195261	0.638294	2.76468	1.76468	Guangdong (province)	Shenzhen (city)	1
61	NCP	2022	L72	Commercial Services	2.09876e+10	3.27339e+08	1.3899	1.67902	2.33367	29.5495	2.22178	11.2966	1.2868	2.31433e+10	1.10272	0.906851	0.007018	0.034253	0.015597	0.089393	0.151863	0.043547	7.18885e+08	0.03027	0.056381	0.038265	0.440473	0.33831	0.166161	0.641841	2.79206	1.79206	Guangdong (province)	Shenzhen (city)	1
62	SZHQ	2000	L71	Leasing services	1.26471e+09	9.68158e+07	0.725958	1.25639	0.912088	51.7251	10.6818	30.0633	4.36525	3.0985e+09	2.44997	0.408168	0.00432	0.065304	0.076552	0.130483	0.28337	0.084393	8.2591e+07	0.056624	0.07371	0.159122	6.31428	5.96242	1.90965	0.092913	1.10243	0.102431	Guangdong (province)	Shenzhen (city)
62	SZHQ	2001	L71	Leasing services	1286404559	60134463	0.62712	1.58364	0.99313	51.441	10.8001	47.1161	2.60911	2.1926e+09	1.70444	0.586704	0.006993	0.028694	0.046746	0.076586	0.176836	0.050721	45717454	0.027793	0.039195	0.071148	7.78954	7.71442	7.04591	0.078358	1.08502	0.08502	Guangdong (province)	Shenzhen (city)
62	SZHQ	2002	L71	Leasing services	1.46957e+09	2.64037e+07	0.757638	1.8736	1.41951	85.7171	6.36409	0	1.8044	1.94882e+09	1.32612	0.754081	0.009558	0.017599	0.017967	0.032419	0.080995	0.021051	2.58636e+07	0.014034	0.021159	0.012933	3.87882	3.68729	0	0.146489	1.17163	0.171631	Guangdong (province)	Shenzhen (city)
62	SZHQ	2003	L71	Leasing services	1.43009e+09	1.59468e+06	0.013412	237.597	3.18675	1349.72	5.85222	51.2047	1.70875	1.85415e+09	1.29653	0.771291	0.01005	7.4e-05	0.001115	0.002036	0.005175	0.001266	105638	-0.004698	8.3e-05	0.02171	4.93304	4.66835	3.01294	0.1192	1.13533	0.135332	Guangdong (province)	Shenzhen (city)	1
62	SZHQ	2004	L71	Leasing services	2.71832e+09	3.9324e+07	0.991196	1.87413	1.85763	42.9076	0.839612	9.13071	1.18791	2.8451e+09	1.04664	0.955438	0.014423	0.018515	0.014466	0.022909	0.079657	0.027685	5.03305e+07	0.022963	0.037115	0.0523	1.3437	0.861069	0	0.477476	1.91379	0.913788	Guangdong (province)	Shenzhen (city)	2
62	SZHQ	2005	L71	Leasing services	2.67803e+09	2.83448e+07	1.05487	2.32604	2.45367	42.4516	0.4494	0	0.85988	2.58489e+09	0.965222	1.03603	0.017702	0.015137	0.010584	0.016647	0.059837	0.020256	4.05365e+07	0.017067	0.028373	0.017763	1.3498	0.93454	0.303614	0.477468	1.91376	0.913758	Guangdong (province)	Shenzhen (city)	2
62	SZHQ	2006	L71	Leasing services	2.48163e+09	6.16878e+07	1.04408	1.66102	1.73424	40.5647	1.18868	120.462	1.7534	3.06214e+09	1.23392	0.810423	0.005556	0.03118	0.024858	0.048804	0.144372	0.043225	7.73774e+07	0.038113	0.054235	0.126163	1.20979	0.806132	0.214421	0.424918	1.73888	0.738881	Guangdong (province)	Shenzhen (city)	2
62	SZHQ	2007	L71	Leasing services	2.78488e+09	6.35739e+07	1.11666	1.63309	1.82361	77.5562	2.13998	51.937	2.71246	4.46635e+09	1.60379	0.623523	0.00282	0.025529	0.022828	0.059659	0.406377	0.034974	7.10961e+07	0.03632	0.039875	0.119342	1.21098	0.819118	0.26533	0.347281	1.53205	0.532052	Guangdong (province)	Shenzhen (city)	2
62	SZHQ	2008	L71	Leasing services	2.04951e+09	3.19188e+07	0.716513	2.50096	1.79197	40.0698	0.712647	15.2631	0.935364	2.00177e+09	0.976706	1.02385	0.01087	0.015746	0.015574	0.027882	0.259449	0.023343	3.22718e+07	0.013947	0.019721	0.07155	1.67942	1.3891	0.775871	0.332836	1.49888	0.498881	Guangdong (province)	Shenzhen (city)	2
62	SZHQ	2009	L71	Leasing services	2.7491e+09	2.03064e+08	1.1883	1.27403	1.51392	33.4027	3.08746	20.2751	4.0044	4.02231e+09	1.46314	0.683463	0.004425	0.102663	0.073865	0.239917	0.862451	0.119883	2.82231e+08	0.10734	0.150894	0.084465	1.65741	1.47849	1.19992	0.383852	1.62299	0.622986	Guangdong (province)	Shenzhen (city)	2
62	SZHQ	2010	L71	Leasing services	3.82624e+09	1.76991e+08	1.15755	1.18077	1.36679	31.9927	12.6735	0	3.15767	4.79465e+09	1.2531	0.798023	0.0053	0.060278	0.046257	0.092964	0.548035	0.0987	2.3064e+08	0.063547	0.08531	0.109909	2.8953	1.60499	1.04955	0.531336	2.13373	1.13373	Guangdong (province)	Shenzhen (city)	2
62	SZHQ	2011	L71	Leasing services	4.6638e+09	4.95531e+07	1.59155	1.36623	2.17443	78.0639	5.66091	0	2.18572	5.18902e+09	1.11262	0.898781	0	0.03023	0.010625	0.020311	0.160042	0.027999	1.40988e+08	0.028163	0.042321	-0.114988	2.08585	0.633104	0.41567	0.620521	2.63519	1.63519	Guangdong (province)	Shenzhen (city)	2
62	SZHQ	2012	L72	Commercial Services	4.99795e+09	2.82895e+08	1.16653	1.27947	1.49254	14.2163	2.57973	30.499	2.51361	7.41966e+09	1.48454	0.673609	0.023632	0.092478	0.056602	0.099699	1.09658	0.176812	4.62202e+08	0.100542	0.14346	0.098301	1.38517	0.569481	0.417077	0.679874	3.12377	2.12377	Guangdong (province)	Shenzhen (city)	2
62	SZHQ	2013	L72	Commercial Services	4.87348e+09	4.06031e+08	1.1665	1.2309	1.43585	19.4649	3.80731	7.55385	3.94548	1.07736e+10	2.21066	0.452353	0.024051	0.121664	0.083314	0.143869	1.65073	0.202697	5.92927e+08	0.181423	0.21142	0.127379	1.27475	0.370595	0.250289	0.588971	2.43292	1.43292	Guangdong (province)	Shenzhen (city)	2
62	SZHQ	2014	L72	Commercial Services	4.04614e+09	4.71453e+08	1.05353	1.20458	1.26906	21.4605	3.7918	40.7825	4.25213	1.17843e+10	2.91249	0.343349	0.003131	0.164973	0.116519	0.338225	1.19041	0.198138	6.67502e+08	0.165925	0.234768	0.176221	1.35283	0.844412	0.641006	0.411927	1.70047	0.70047	Guangdong (province)	Shenzhen (city)	2
62	SZHQ	2015	L72	Commercial Services	6.18236e+09	3.7371e+08	1.05475	1.29399	1.36484	70.6435	12.9817	163.342	7.17603	2.71911e+10	4.39817	0.227367	0.002732	0.083597	0.060448	0.124749	0.985118	0.101581	5.16827e+08	0.081376	0.140565	1.21676	1.62406	1.21511	0.688932	0.404929	1.68047	0.680473	Guangdong (province)	Shenzhen (city)	2
62	SZHQ	2016	L72	Commercial Services	6.92265e+09	4.39804e+08	1.04564	1.25511	1.31238	46.5949	3.69596	0	5.02013	2.20963e+10	3.19188	0.313295	0.00704	0.085348	0.063531	0.118049	1.33804	0.10774	5.90837e+08	0.077037	0.132809	0.254855	1.57673	1.07916	0.379268	0.410328	1.69586	0.695859	Guangdong (province)	Shenzhen (city)	2
62	SZHQ	2017	F51	Wholesale Trade	8.5655e+09	4.56714e+08	1.10314	1.23269	1.35982	37.0992	2.04194	39.3477	3.78653	2.00947e+10	2.346	0.426257	0.0149	0.076527	0.05332	0.096939	1.47656	0.102065	6.5549e+08	0.073659	0.134671	0.0089	1.38953	1.00243	0.33296	0.477586	1.91419	0.91419	Guangdong (province)	Shenzhen (city)	2
62	SZHQ	2018	F51	Wholesale Trade	1.03019e+10	7.69569e+08	1.17026	1.14023	1.33436	15.6154	1.01843	0	2.33555	1.71654e+10	1.66624	0.600154	0.015006	0.112709	0.074702	0.122425	2.64803	0.149567	1.16112e+09	0.106949	0.202401	0.348478	1.52885	1.09111	0.327308	0.500546	2.00219	1.00219	Guangdong (province)	Shenzhen (city)	2
62	SZHQ	2019	F51	Wholesale Trade	1.13505e+10	7.1725e+08	1.16532	1.13685	1.3248	20.7651	1.03751	21.4433	2.60778	2.05218e+10	1.80801	0.553093	0.010534	0.092367	0.063191	0.097938	2.74929	0.125585	1.04841e+09	0.091281	0.168477	0.261118	1.43739	1.10308	0.322604	0.496825	1.98738	0.987378	Guangdong (province)	Shenzhen (city)	2
62	SZHQ	2020	F51	Wholesale Trade	1.2241e+10	7.19735e+08	1.06687	1.14297	1.2194	18.0776	0.796713	0	2.13261	1.91421e+10	1.56377	0.639478	0.016077	0.077042	0.058797	0.086648	2.8063	0.11797	9.43072e+08	0.072329	0.139372	0.063268	1.67358	1.36654	0.364708	0.50159	2.00638	1.00638	Guangdong (province)	Shenzhen (city)	2
62	SZHQ	2021	F51	Wholesale Trade	1.57668e+10	1.04269e+09	1.0856	1.0856	1.17853	17.2832	0.788991	0	2.65136	2.69764e+10	1.71096	0.584468	0.017411	0.091857	0.066132	0.090402	4.36753	0.153407	1.44829e+09	0.082891	0.180948	0.054644	1.6391	1.21397	0.355432	0.568913	2.31972	1.31972	Guangdong (province)	Shenzhen (city)	2
62	SZHQ	2022	F51	Wholesale Trade	1.63635e+10	1.07971e+09	1.17199	1.08444	1.27096	11.8278	0.533411	5.61139	1.63233	2.1304e+10	1.30193	0.768092	0.02457	0.092295	0.065983	0.093833	4.86965	0.138008	1.51026e+09	0.088478	0.169963	0.287356	1.57154	1.18106	0.436497	0.52189	2.09157	1.09157	Guangdong (province)	Shenzhen (city)	2
63	ZXTX	2000	C39	Manufacture of telecommunication equipment	6.32101e+09	3.75514e+08	1.26357	1.11503	1.40892	41.911	3.47925	0	8.07147	1.04835e+10	1.65852	0.602948	0	0.084994	0.059407	0.068182	0.551467	0.192586	5.37246e+08	0.120008	0.215656	1.11216	1.66448	0.588968	0.266037	0.691529	3.2418	2.2418	Guangdong (province)	Shenzhen (city)
63	ZXTX	2001	C39	Manufacture of telecommunication equipment	9.05455e+09	6.05085e+08	1.29725	1.12332	1.45723	21.56	1.39794	39.8109	3.29231	1.24808e+10	1.37841	0.725476	0.008525	0.09755	0.066827	0.07785	0.602611	0.152705	8.83274e+08	0.136666	0.212424	-0.089478	2.0914	1.05879	0.466471	0.56238	2.28509	1.28509	Guangdong (province)	Shenzhen (city)
63	ZXTX	2002	C39	Manufacture of telecommunication equipment	1.24058e+10	6.16537e+08	1.26611	1.25368	1.5873	11.5899	0.649057	5.03664	1.59032	1.34063e+10	1.08065	0.925369	0.012451	0.075339	0.049698	0.058016	0.418967	0.137215	9.34639e+08	0.119489	0.169191	0.006612	1.59777	1.11042	0.441886	0.637813	2.76101	1.76101	Guangdong (province)	Shenzhen (city)
63	ZXTX	2003	C39	Manufacture of telecommunication equipment	1.5767e+10	8.15196e+08	1.30021	1.23801	1.60967	15.3073	0.77815	10.9288	2.36487	1.84836e+10	1.1723	0.853025	0.010695	0.080372	0.051703	0.059062	0.465125	0.154493	1.26722e+09	0.12896	0.210752	-0.201714	1.4367	0.947014	0.393986	0.66534	2.9881	1.9881	Guangdong (province)	Shenzhen (city)	1,3
63	ZXTX	2004	C39	Manufacture of telecommunication equipment	20849989000	1210881000	1.20086	1.21598	1.46021	21.1496	1.12827	15.5718	2.65685	2.58775e+10	1.24113	0.80572	0.00843	0.081717	0.058076	0.065255	0.658995	0.125622	1703794000	0.117261	0.202438	-0.054618	1.86713	1.39987	0.76454	0.537692	2.16306	1.16306	Guangdong (province)	Shenzhen (city)	2
63	G ZX	2005	C39	Manufacture of telecommunication equipment	21779131000	1343319000	1.19226	1.24998	1.4903	19.843	1.23543	150.337	2.51566	2.80771e+10	1.28917	0.77569	0.008099	0.082217	0.061679	0.074894	0.564379	0.126778	1790615000	0.113603	0.157758	-0.694532	1.79541	1.54321	0.557871	0.513487	2.05545	1.05544	Guangdong (province)	Shenzhen (city)	2
63	ZXTX	2006	C39	Manufacture of telecommunication equipment	25916949000	943993000	1.22402	1.42228	1.7409	39.7432	1.62894	0	3.3376	3.92563e+10	1.5147	0.660198	0.003453	0.050517	0.036424	0.045923	0.364215	0.083979	1309234000	0.06587	0.098551	0.316336	1.84584	1.59791	0.387116	0.566276	2.30561	1.30561	Guangdong (province)	Shenzhen (city)	2
63	ZXTX	2007	C39	Manufacture of telecommunication equipment	39173096000	1451451000	1.28614	1.27448	1.63916	42.104	1.75724	691.39	4.74162	6.36696e+10	1.62534	0.615256	0.003533	0.056725	0.037052	0.047609	0.477755	0.112617	2222105000	0.072849	0.133973	0.195435	1.46482	1.20712	0.30317	0.670988	3.0394	2.0394	Guangdong (province)	Shenzhen (city)	2
63	ZXTX	2008	C39	Manufacture of telecommunication equipment	50865921000	1911935000	1.57822	1.19605	1.88764	19.1108	0.824921	10.0163	2.40646	6.86297e+10	1.34923	0.741165	0.009926	0.0702	0.037588	0.044801	0.465976	0.125921	3570797000	0.097516	0.181	0.292354	1.43081	1.1298	0.380339	0.701499	3.35007	2.35007	Guangdong (province)	Shenzhen (city)	2
63	ZXTX	2009	C39	Manufacture of telecommunication equipment	68342322000	2695661000	1.23603	1.22828	1.51819	23.0387	1.0304	16.6533	3.46009	1.19799e+11	1.75293	0.570473	0	0.060131	0.039444	0.048488	0.571777	0.150186	4109468000	0.08174	0.170814	0.017104	1.35281	1.1259	0.342519	0.737368	3.80761	2.80761	Guangdong (province)	Shenzhen (city)	2
63	ZXTX	2010	C39	Manufacture of telecommunication equipment	84152357000	3476482000	1.27487	1.19123	1.51866	22.5118	1.11383	83.0884	3.13524	1.26453e+11	1.50267	0.665482	0	0.066055	0.041312	0.053053	0.532916	0.139271	5558678000	0.086323	0.174703	0.359206	1.36649	1.11409	0.310824	0.703371	3.37122	2.37122	Guangdong (province)	Shenzhen (city)	2
63	ZXTX	2011	C39	Manufacture of telecommunication equipment	105368114000	2243093000	1.89419	1.20207	2.27696	25.613	0.666079	0	2.18543	1.31226e+11	1.24541	0.80295	0.010651	0.047372	0.021288	0.026553	0.320267	0.085325	4991455000	0.070422	0.127194	0.744606	1.33918	1.10157	0.327546	0.750505	4.0081	3.0081	Guangdong (province)	Shenzhen (city)	2
63	ZXTX	2012	C39	Computer, communication and other electronical device manufacturing	107446306000	-2604621000	0	5.42149	0	0	0.398255	21.639	1.48157	1.16317e+11	1.08256	0.923734	0	0.003238	-0.024241	-0.031526	-0.367023	-0.115052	347964000	-0.00398	0.00903	0.760932	1.13695	0.979484	0.311826	0.789302	4.74613	3.74613	Guangdong (province)	Shenzhen (city)	2
63	ZXTX	2013	C39	Computer, communication and other electronical device manufacturing	100079497000	1433636000	2.34601	1.40156	3.28809	31.339	0.597188	17.4509	1.90169	1.17436e+11	1.17343	0.852204	0.002181	0.042847	0.014325	0.018764	0.192448	0.060681	4288146000	0.061365	0.115439	0.393164	1.26362	1.05797	0.332723	0.763931	4.23605	3.23605	Guangdong (province)	Shenzhen (city)	2
63	ZXTX	2014	C39	Manufacturing of Computers, Communication and Other Electronic Equipment	106214196000	2727730000	1.5938	1.32008	2.10394	22.7596	0.762011	24.7079	2.3612	1.35378e+11	1.27458	0.784573	0.01052	0.053093	0.025681	0.033174	0.371206	0.103746	5639199000	0.070405	0.139687	0.055068	1.26145	0.960878	0.264333	0.752458	4.03971	3.03971	Guangdong (province)	Shenzhen (city)	2
63	ZXTX	2015	C39	Computer, communication and other electronical device manufacturing	120893897000	3740270000	1.33247	1.36133	1.81393	20.6748	0.771854	10.4433	1.78389	1.48617e+11	1.22932	0.813459	0.013419	0.047433	0.030938	0.03925	0.486243	0.086284	5734326000	0.064282	0.115771	0.235602	1.51591	1.20202	0.423424	0.641433	2.78888	1.78888	Guangdong (province)	Shenzhen (city)	2
63	ZXTX	2016	C39	Computer, communication and other electronical device manufacturing	141640910000	-1407869000				0	0.659318	12.6886	1.6325	1.62802e+11	1.1494	0.870019	0	-0.003954	-0.00994	-0.012475	-0.18731	-0.034435	-559978000	-0.015089	-0.010292	0.485232	1.24205	0.946971	0.330727	0.711347	3.46437	2.46437	Guangdong (province)	Shenzhen (city)	2
63	ZXTX	2017	C39	Computer, communication and other electronical device manufacturing	143962215000	5386342000	1.15531	1.33535	1.54274	28.3022	1.40096	21.1144	3.3593	2.31654e+11	1.60913	0.621455	0	0.05392	0.037415	0.049767	0.619515	0.118694	7762406000	0.077155	0.150228	0.349953	1.20243	0.910972	0.334511	0.684777	3.17236	2.17236	Guangdong (province)	Shenzhen (city)	2
63	ZXTX	2018	C39	Computer, communication and other electronical device manufacturing	129350749000	-6949340000				0	0.960489	0	2.49189	1.69621e+11	1.31133	0.762585	0	-0.054654	-0.053725	-0.074847	-0.780994	-0.210837	-7069555000	-0.088868	-0.142759	0.062388	1.06465	0.777857	0.242338	0.745184	3.9244	2.9244	Guangdong (province)	Shenzhen (city)	2
63	ZXTX	2019	C39	Computer, communication and other electronical device manufacturing	141202135000	5776669000	1.13488	1.37674	1.56243	25.8994	1.64886	20.0915	3.94191	2.32893e+11	1.64936	0.606297	0.005651	0.05756	0.040911	0.056321	0.615621	0.152201	8127625000	0.072168	0.162226	0.083315	1.21519	0.887145	0.33773	0.731206	3.72032	2.72032	Guangdong (province)	Shenzhen (city)	2
63	ZXTX	2020	C39	Computer, communication and other electronical device manufacturing	150634906000	4721692000	1.08304	1.65003	1.78705	32.8785	1.53022	15.1712	3.36586	2.32857e+11	1.54584	0.646898	0.005944	0.036411	0.031345	0.044137	0.396317	0.102373	5484703000	0.05024	0.081181	0.325247	1.47943	1.01353	0.434285	0.693813	3.26597	2.26597	Guangdong (province)	Shenzhen (city)	2
63	ZXTX	2021	C39	Computer, communication and other electronical device manufacturing	168763425000	7035890000	1.1133	1.44204	1.60542	22.5248	1.38386	10.0793	2.97408	2.55248e+11	1.51246	0.661175	0.008955	0.056066	0.041691	0.055023	0.615186	0.132036	9461832000	0.06998	0.110571	0.480557	1.68376	1.20555	0.514468	0.684246	3.16703	2.16703	Guangdong (province)	Shenzhen (city)	2
63	ZXTX	2022	C39	Computer, communication and other electronical device manufacturing	180953574000	7791610000	1.01865	1.45525	1.48239	15.7189	0.996108	16.1627	2.05692	2.33838e+11	1.29225	0.773843	0.015468	0.049266	0.043059	0.056513	0.603378	0.130856	8914863000	0.064264	0.09257	0.453136	1.75807	1.18126	0.600225	0.670948	3.03903	2.03903	Guangdong (province)	Shenzhen (city)	2
65	SZXL	2000	E48	Construction of dykes, power stations and wharfs	3.06125e+08	1.51841e+07	1.15689	1.25328	1.4499	111.801	5.28156	0	11.5142	8.20087e+08	2.67893	0.373284	0	0.068555	0.049601	0.065929	0.272268	0.102989	2.09864e+07	0.079554	0.148473	0.285157	1.46242	1.10855	0.109072	0.518383	2.07634	1.07634	Guangdong (province)	Shenzhen (city)
65	BFGJ	2001	E48	Construction of dykes, power stations and wharfs	8.57198e+08	1.72371e+07	1.37602	1.76211	2.42469	112.318	2.88367	0	5.83899	1.2681e+09	1.47936	0.675969	0.002517	0.033587	0.020109	0.022211	0.273556	0.051986	2.8791e+07	0.055714	0.124161	0.199087	1.47814	0.972347	0.184202	0.61319	2.58525	1.58525	Guangdong (province)	Shenzhen (city)
65	BFGJ	2002	E48	Construction of dykes, power stations and wharfs	9.58292e+08	2.53641e+07	1.21026	1.54302	1.86745	54.0516	1.73037	660.073	3.84093	1.21798e+09	1.271	0.786785	0	0.033367	0.026468	0.03006	0.355337	0.071061	3.19753e+07	0.052064	0.092802	-0.039423	1.40314	0.931394	0.124987	0.627528	2.68477	1.68477	Guangdong (province)	Shenzhen (city)
65	BFGJ	2003	E48	Construction of dykes, power stations and wharfs	1.20214e+09	1.89069e+07	1.45217	1.43751	2.08751	77.237	1.41282	0	3.84506	1.47886e+09	1.23019	0.812883	0	0.027769	0.015728	0.017529	0.283788	0.049783	3.33829e+07	0.03747	0.088942	0.256675	1.32778	0.839276	0.185056	0.684074	3.1653	2.1653	Guangdong (province)	Shenzhen (city)	1
65	BFGJ	2004	E48	Construction of dykes, power stations and wharfs	1.20651e+09	3.97492e+07	1.14944	1.46802	1.6874	22.0674	0.509637	2.27125	2.03453	1.32073e+09	1.09468	0.913513	0.008889	0.046431	0.032946	0.038763	0.305966	0.092196	5.60191e+07	0.071147	0.125755	-8e-06	1.45376	1.14136	0.491825	0.642657	2.79843	1.79843	Guangdong (province)	Shenzhen (city)	1
65	G BF	2005	E48	Construction of dykes, power stations and wharfs	1.33077e+09	2.46498e+07	1.3366	1.31449	1.75695	35.5849	0.703868	0	1.99236	1.48277e+09	1.11422	0.897489	0	0.032081	0.018523	0.021289	0.202419	0.055989	4.26917e+07	0.050331	0.077056	-8.6e-05	1.59965	1.30456	0.452684	0.669167	3.02267	2.02267	Guangdong (province)	Shenzhen (city)	1
65	BFGJ	2006	E48	Construction of dykes, power stations and wharfs	1.4667e+09	1.85425e+07	1.45517	1.32847	1.93315	40.7352	0.50562	5.2877	1.47096	1.55083e+09	1.05736	0.945748	0.011613	0.026825	0.012642	0.014666	0.156583	0.03611	3.93438e+07	0.042642	0.061101	-0.004936	1.60891	1.52169	0.59141	0.649897	2.8563	1.8563	Guangdong (province)	Shenzhen (city)	1
65	BFGJ	2007	E48	Construction of dykes, power stations and wharfs	1.34273e+09	-5.41176e+07				0	3.17612	0	7.75227	2.8458e+09	2.11941	0.47183	0	-0.016671	-0.040304	-0.048161	-0.529403	-0.126234	-2.23848e+07	-0.034274	-0.031565	0.002692	1.8099	1.29986	0.251755	0.680719	3.13204	2.13204	Beijing (city)	Beijing (city)	1
65	BFGJ	2008	E48	Construction of dykes, power stations and wharfs	2.20778e+09	3.1673e+07	0.801661	1.29583	1.03882	30.8227	0.883461	0	2.1755	2.73529e+09	1.23893	0.807149	0.008985	0.016644	0.014346	0.022018	0.333399	0.070581	3.6747e+07	0.024414	0.046411	0.003499	1.07795	0.728471	0.194087	0.796744	4.9199	3.9199	Beijing (city)	Beijing (city)	1
65	BFGJ	2009	E48	Construction of dykes, power stations and wharfs	2.3385e+09	4.66037e+07	1.52991	1.05802	1.61868	98.1866	2.44164	4.67476	8.52835	6.37781e+09	2.72731	0.366662	0.002556	0.038223	0.019929	0.021762	3.3361	0.086859	8.93836e+07	0.109608	0.11608	0.158568	1.28096	0.99829	0.518293	0.77056	4.35843	3.35843	Beijing (city)	Beijing (city)	1
65	BFGJ	2010	E48	Construction of dykes, power stations and wharfs	1.95317e+09	4.97195e+07	2.09128	1.02118	2.13558	62.6298	1.70238	13.7178	5.43185	4.49381e+09	2.30078	0.434634	0.002817	0.061272	0.025456	0.029628	4.01321	0.086729	1.19674e+08	0.175347	0.1889	-0.001275	1.24046	1.00992	0.643236	0.706491	3.40706	2.40706	Beijing (city)	Beijing (city)	1
65	BFGJ	2011	E48	Construction of dykes, power stations and wharfs	2.33014e+09	8.52956e+07	1.50334	1.01408	1.5245	23.7479	0.769497	17.7744	3.14623	3.71191e+09	1.593	0.627745	0.00433	0.061823	0.036605	0.038818	6.36675	0.132485	1.44057e+08	0.20017	0.227327	-0.025322	1.32125	1.1463	0.61858	0.723701	3.61926	2.61926	Beijing (city)	Beijing (city)	1
65	BFGJ	2012	E48	Civil Engineering Construction	3189577968	1.43164e+08	0.775439	1.02043	0.791285	10.9037	0.940172	0	2.00843	3.97337e+09	1.24573	0.802739	0.00437	0.031895	0.044885	0.051704	5.98236	0.184197	1.01732e+08	0.133181	0.133786	0.766226	1.18542	0.988008	0.425746	0.756321	4.10376	3.10376	Beijing (city)	Beijing (city)	1
65	BFGJ	2013	E48	Civil Engineering Construction	3.98252e+09	1.95969e+08	0.812037	1.02938	0.835896	14.4501	0.957242	3.73599	2.93733	5.85023e+09	1.46898	0.680746	0.004922	0.054249	0.049207	0.053494	1.39432	0.203274	2.16047e+08	0.141404	0.22911	0.033519	1.24169	1.04893	0.611873	0.757927	4.13098	3.13098	Beijing (city)	Beijing (city)	1
65	BFGJ	2014	E48	Civil Engineering Construction	4.91798e+09	2.24323e+08	0.90115	1.03261	0.930538	20.4802	1.51919	27.0298	3.88957	8.33101e+09	1.69399	0.590323	0.004192	0.047833	0.045613	0.052029	1.62514	0.189919	2.35244e+08	0.128425	0.206968	0.02619	1.17257	1.07473	0.529708	0.75983	4.16372	3.16372	Beijing (city)	Beijing (city)	1
65	BFGJ	2015	E48	Civil Engineering Construction	6.61755e+09	2.3045e+08	0.720256	1.04156	0.750191									0.029699	0.034824	0.041321	1.86137	0.10649	1.96535e+08	0.059383	0.110772	0.035873	1.29396	1.20395	0.626661	0.672985	3.05796	2.05796	Beijing (city)	Beijing (city)	1
65	BFGJ	2016	E48	Civil Engineering Construction	1.21482e+10	5.2832e+08	0.741579	1.09986	0.815635	26.3143	1.58668	96.503	3.79754	2.01439e+10	1.65818	0.60307	0.003321	0.039177	0.04349	0.052532	1.3815	0.144314	4.75932e+08	0.07763	0.131805	0.106534	1.22969	1.12665	0.421547	0.698646	3.31836	2.31836	Beijing (city)	Beijing (city)	1
65	BFGJ	2017	E48	Civil Engineering Construction	1.14646e+10	5.43169e+08	1.16455	1.11441	1.29778	17.1892	0.959572	7.05783	2.26371	1.56124e+10	1.3618	0.734324	0.006593	0.068299	0.047378	0.058778	1.19473	0.131694	7.83025e+08	0.114481	0.172345	0.088844	1.45587	1.36267	0.654083	0.640241	2.77964	1.77964	Beijing (city)	Beijing (city)	1
65	BFGJ	2018	E48	Civil Engineering Construction	1.1448e+10	6.17805e+08	0.813774	1.17081	0.952774	9.56581	0.592081	32.4034	1.28228	1.25113e+10	1.09289	0.915009	0.010417	0.056519	0.053966	0.06984	1.46891	0.134049	6.47023e+08	0.074281	0.120669	0.450857	1.51443	1.44082	0.71611	0.597413	2.48393	1.48393	Beijing (city)	Beijing (city)	1
65	BFGJ	2019	E48	Civil Engineering Construction	1.47461e+10	7.39566e+08	1.02483	1.13594	1.16415	9.00017	0.601819	0	1.22042	1.57287e+10	1.06663	0.937529	0.010636	0.059388	0.050153	0.069123	1.31599	0.1356	8.75745e+08	0.092874	0.141097	-0.12346	1.3476	1.27722	0.367054	0.630137	2.7037	1.7037	Beijing (city)	Beijing (city)	1
65	BFGJ	2020	E48	Civil Engineering Construction	1.80814e+10	784143039	0.947963	1.17082	1.10989	7.32085	0.446716	0	0.921844	1.76557e+10	0.976456	1.02411	0.013053	0.047346	0.043367	0.06227	0.990519	0.12592	8.56079e+08	0.055698	0.097264	0.103592	1.72862	1.63713	0.656345	0.655597	2.90357	1.90357	Beijing (city)	Beijing (city)	1
65	BFGJ	2021	E48	Civil Engineering Construction	1.93438e+10	6.77054e+08	1.19865	1.14886	1.37708	9.81468	0.5092	4.43764	0.97123	1.91715e+10	0.991091	1.00899	0.007258	0.050009	0.035001	0.057492	0.355785	0.098957	9.6736e+08	0.064869	0.087071	0.074914	1.48685	1.36169	0.391457	0.6463	2.82725	1.82725	Beijing (city)	Beijing (city)	1
65	BFGJ	2022	E48	Civil Engineering Construction	2.20805e+10	8.03351e+08	0.630243	1.39596	0.879791	10.287	0.615197	11.1974	0.965616	2.18145e+10	0.987956	1.01219	0.007696	0.027559	0.036383	0.058277	0.28946	0.093867	6.08519e+08	0.027973	0.048719	-0.065644	1.6174	1.5074	0.530593	0.612401	2.57999	1.57999	Beijing (city)	Beijing (city)	1
66	CCDN	2000	C39	Manufacture of computer products	2.22806e+09	1.67035e+08	1.11748	1.07264	1.19866	59.1798	4.38721	0	8.14543	5.65625e+09	2.53865	0.393911	0.003711	0.083796	0.074969	0.122995	0.633337	0.137639	1.86703e+08	0.113006	0.176776	0.521758	1.3416	0.844437	0.280071	0.455322	1.83595	0.835946	Guangdong (province)	Shenzhen (city)
66	CCDN	2001	C39	Manufacture of computer products	2.26712e+09	7.07618e+07	1.39267	1.21181	1.68765	88.7673	3.05043	0	5.28928	4.2809e+09	1.88825	0.529591	0.011679	0.043468	0.031212	0.061601	0.135625	0.059586	9.85476e+07	0.05693	0.081986	0.539115	1.07034	0.735697	0.253032	0.476183	1.90906	0.909063	Guangdong (province)	Shenzhen (city)
66	CCDN	2002	C39	Manufacture of computer products	2.05096e+09	5.82269e+07	1.35798	1.36985	1.86023	72.4428	2.73964	0	3.62283	3.25825e+09	1.58865	0.629466	0.017391	0.038576	0.02839	0.062732	0.116765	0.050009	7.91179e+07	0.049301	0.067099	0.648083	1.04686	0.814234	0.335097	0.432305	1.76151	0.76151	Guangdong (province)	Shenzhen (city)
66	CCDN	2003	C39	Manufacture of computer products	1.97091e+09	1.06587e+08	1.09957	1.30056	1.43006	36.0041	2.53407	0	3.0188	2.98549e+09	1.51478	0.660163	0.009558	0.059465	0.05408	0.136261	0.163646	0.083846	1.172e+08	0.068766	0.091891	0.570418	1.15699	0.996462	0.327252	0.355007	1.5504	0.550404	Guangdong (province)	Shenzhen (city)	1
66	CCDN	2004	C39	Manufacture of computer products	2.21115e+09	3.24032e+08	1.02425	1.10082	1.12751	12.579	2.2295	198.77	2.63066	3.21e+09	1.45174	0.68883	0.030371	0.151217	0.146545	0.345063	0.481441	0.209132	3.34363e+08	0.169659	0.231319	0.705098	1.5268	1.26097	0.563471	0.29927	1.42708	0.427083	Guangdong (province)	Shenzhen (city)	1
66	CCDN	2005	C39	Manufacture of computer products	2.43728e+09	3.37364e+08	1.01245	1.08789	1.10144	10.9403	1.51064	0	2.12022	3.20822e+09	1.31631	0.759698	0.03354	0.158901	0.138418	0.232951	0.523743	0.193799	3.87287e+08	0.169309	0.227805	1.97087	2.28709	1.98256	0.911712	0.285766	1.4001	0.400101	Guangdong (province)	Shenzhen (city)	1
66	CCDN	2006	C39	Manufacture of computer products	2.25904e+09	6.04531e+07	0.938979	1.63565	1.53584	41.4858	0.78388	290.172	1.50729	2.69918e+09	1.19484	0.836935	0.016453	0.027636	0.026761	0.046448	0.086214	0.036333	6.24314e+07	0.029807	0.035542	0.107223	2.36633	1.95177	1.1235	0.263458	1.3577	0.357695	Guangdong (province)	Shenzhen (city)	1
66	CCDN	2007	C39	Manufacture of computer products	3.29282e+09	9.81755e+07	1.2127	1.32646	1.6086	57.0689	1.31927	36.6921	3.19439	5.29979e+09	1.6095	0.621311	5.7e-05	0.038831	0.029815	0.083903	0.16379	0.055974	1.27864e+08	0.045109	0.072378	0.055648	0.776803	0.581616	0.180516	0.467344	1.87739	0.877385	Guangdong (province)	Shenzhen (city)	1
66	CCDN	2008	C39	Manufacture of computer products	2.55105e+09	1.18239e+07	5.61548	1.77332	9.95805	154.021	0.461028	10.6018	1.54955	2.88797e+09	1.13207	0.883339	0	0.024578	0.004635	0.011347	0.033403	0.010061	6.26995e+07	0.030406	0.042869	0.119929	0.766974	0.628242	0.275302	0.539303	2.17062	1.17062	Guangdong (province)	Shenzhen (city)	1
66	CCDN	2009	C39	Manufacture of computer products	2.74454e+10	6.47319e+08	1.15946	1.23881	1.43636	13.6842	0.390685	11.2991	1.0762	2.80725e+10	1.02285	0.977662	0.001646	0.031016	0.023586	0.028729	0.192072	0.078646	8.5124e+08	0.062773	0.170695	0.093402	1.20093	0.878267	0.12088	0.700102	3.33446	2.33446	Guangdong (province)	Shenzhen (city)	1
66	CCDN	2010	C39	Manufacture of computer products	3.29248e+10	8.34655e+08	0.986344	1.8823	1.8566	15.3029	0.153068	0	1.17415	3.39057e+10	1.02979	0.971068	0.004663	0.033988	0.02535	0.030393	0.24384	0.076727	1.11906e+09	0.053009	0.111443	0.061238	1.26644	0.852799	0.078763	0.674447	3.02668	2.04133	Guangdong (province)	Shenzhen (city)	1
66	CCDN	2011	C39	Manufacture of computer products	3.28003e+10	4.74429e+08	1.10904	2.44213	2.70842	13.8656	0.086026	10.3259	0.643506	3.122e+10	0.951821	1.05062	0.004165	0.022385	0.014464	0.017702	0.146466	0.04641	7.34219e+08	0.036922	0.064979	0.29984	1.2407	0.922395	0.112926	0.68834	3.20863	2.20863	Guangdong (province)	Shenzhen (city)	1
66	CCDN	2012	C39	Computer, communication and other electronical device manufacturing	3.91836e+10	9.54517e+07	2.58259	2.73251	7.05694	46.3146	0.055432	0.96887	0.431483	3.6657e+10	0.935517	1.06893	0	0.019437	0.002436	0.003144	0.023989	0.009316	7.61618e+08	0.034952	0.06112	1.0515	1.19246	0.817687	0.137782	0.738523	3.82443	2.82443	Guangdong (province)	Shenzhen (city)	1
66	CCDN	2013	C39	Computer, communication and other electronical device manufacturing	3.92255e+10	-7.6287e+08	0	4.14635	0	0	0.06443	7.77638	0.577393	3.5554e+10	0.906399	1.10327	0	0.011569	-0.019448	-0.025608	-0.206248	-0.087807	4.53796e+08	0.008021	0.034938	0.034334	1.10452	0.791238	0.105474	0.77851	4.51488	3.51488	Guangdong (province)	Shenzhen (city)	1
66	CCDN	2014	C39	Computer, communication and other electronical device manufacturing	4.05517e+10	-3.39799e+08	0	1.9177	0	0	0.098234	2.91294	0.895516	3.96669e+10	0.978179	1.02231	0	0.035515	-0.008379	-0.01082	-0.095006	-0.040122	1.44021e+09	0.07722	0.121039	0.24397	1.08259	0.764448	0.1146	0.791154	4.78821	3.78821	Guangdong (province)	Shenzhen (city)	1
66	CCDN	2015	C39	Computer, communication and other electronical device manufacturing	3.94561e+10	-1.9481e+08	18.3856	1.66439	30.6009									0.044235	-0.004937	-0.006424	-0.053278	-0.022384	1.74534e+09	0.090028	0.142919	0.450674	1.14112	0.814271	0.137859	0.779422	4.53354	3.53354	Guangdong (province)	Shenzhen (city)	1
66	CCDN	2016	C39	Computer, communication and other electronical device manufacturing	4.08609e+10	2.14633e+08	1.65607	2.09426	3.46824	76.7148	0.238188	7.93678	1.73227	4.78211e+10	1.17034	0.854453	0	0.024195	0.005253	0.005538	0.381205	0.022581	9.88645e+08	0.053482	0.083709	0.991709	1.28673	1.27416	0.163936	0.767378	4.29882	3.29881	Guangdong (province)	Shenzhen (city)	1
66	ZGCC	2017	C39	Computer, communication and other electronical device manufacturing	1.52016e+10	6.96085e+08	1.05991	1.26466	1.34043	30.8328	2.25756	0	2.83946	2.69657e+10	1.77388	0.563737	0.00823	0.054495	0.04579	0.087848	0.374294	0.092092	8.28413e+08	0.061452	0.058928	0.159006	1.47596	1.17236	0.548314	0.502777	2.01117	1.01117	Guangdong (province)	Shenzhen (city)	1
66	ZGCC	2018	C39	Computer, communication and other electronical device manufacturing	1.60022e+10	1.05637e+09	1.03231	1.1678	1.20552	13.1748	1.39042	310.241	2.09271	2.21667e+10	1.38523	0.721902	0.010549	0.085193	0.066014	0.111647	0.550308	0.158842	1.36327e+09	0.090049	0.146082	1.18856	1.31949	1.04279	0.446636	0.584406	2.40619	1.4062	Guangdong (province)	Shenzhen (city)	1
66	ZGCC	2019	C39	Computer, communication and other electronical device manufacturing	2.16707e+10	1.16586e+09	1.07967	1.16137	1.25389	39.0805	4.20172	417.416	5.26689	5.30679e+10	2.44883	0.408358	0.005591	0.067273	0.053799	0.083113	0.419138	0.13477	1.45785e+09	0.076139	0.133948	0.008277	1.45938	1.08047	0.397225	0.600809	2.50507	1.50507	Guangdong (province)	Shenzhen (city)	1
66	ZGCC	2020	C39	Computer, communication and other electronical device manufacturing	2.75303e+10	9.74585e+08	1.30185	1.25785	1.63753	57.0562	3.84922	332.483	5.94907	7.37839e+10	2.6801	0.37312	0.004554	0.049371	0.035401	0.052494	0.336099	0.104267	1.35919e+09	0.059349	0.097539	0.084981	1.58418	1.10591	0.375356	0.660481	2.94535	1.94535	Guangdong (province)	Shenzhen (city)	1
66	ZGCC	2021	C39	Computer, communication and other electronical device manufacturing	3.27107e+10	6.82489e+08	1.46655	1.38369	2.02924	61.002	2.3402	0	3.86806	6.35502e+10	1.94279	0.514723	0.003333	0.0331	0.020864	0.033871	0.171929	0.063409	1.08273e+09	0.041125	0.065442	0.140152	1.30572	0.839352	0.23563	0.670954	3.03909	2.03909	Guangdong (province)	Shenzhen (city)	1
66	ZGCC	2022	C39	Computer, communication and other electronical device manufacturing	3.38715e+10	2.26276e+08	2.00106	2.02601	4.05415	145.412	2.34565	0	2.21597	5.14843e+10	1.51999	0.657901	0.000686	0.014966	0.00668	0.011074	0.053117	0.015239	5.06932e+08	0.017265	0.02604	0.021476	1.67269	1.10364	0.349377	0.561631	2.28118	1.28118	Guangdong (province)	Shenzhen (city)	1
68	SGSX	2000	C39	Manufacture electronic parts	3.07419e+09	1.46413e+08	1.74255	1.7838	3.10837	56.7418	7.35339	47.1088	5.52684	5.02213e+09	1.63364	0.612129	0.006055	0.085938	0.047626	0.076531	0.147599	0.097403	2.6419e+08	0.091677	0.115146	0	2.81529	2.54876	0.368166	0.51104	2.04516	1.04516	Guangdong (province)	Shenzhen (city)
68	SGSX	2001	C39	Manufacture electronic parts	2.7844e+09	9.3491e+07	1.44196	2.06657	2.97992	58.428	5.58819	14.0398	3.6971	3.92519e+09	1.4097	0.709368	0.003453	0.053043	0.033577	0.050236	0.119697	0.063276	1.47692e+08	0.053111	0.066693	0	2.86671	2.5674	0.490491	0.469363	1.88453	0.884527	Guangdong (province)	Shenzhen (city)
68	SGSX	2002	C39	Manufacture electronic parts	2.41563e+09	1.21056e+08	1.18375	1.96717	2.32865	47.7855	5.42849	13.2295	3.6219	3.61441e+09	1.49626	0.668333	0.005435	0.065806	0.050114	0.074711	0.183006	0.075795	1.58964e+08	0.063868	0.077574	0	3.44044	3.16957	0.414185	0.338822	1.51245	0.512453	Guangdong (province)	Shenzhen (city)
68	SGSX	2003	C39	Manufacture electronic parts	3.44828e+09	1.78607e+08	1.07063	1.74328	1.86641	37.3608	6.72661	8.09627	3.72458	4.84565e+09	1.40524	0.711623	0	0.058828	0.051796	0.140113	0.325612	0.099692	2.02854e+08	0.05729	0.084178	0	2.22358	1.99782	0.772687	0.480441	1.92471	0.924711	Guangdong (province)	Shenzhen (city)	1
68	SGSX	2004	C39	Manufacture electronic parts	4.98283e+09	2.74493e+08	1.27178	1.78959	2.27597	24.2813	3.92328	11.3954	3.21728	6.29778e+09	1.2639	0.791204	0.010613	0.079743	0.055088	0.198981	0.079594	0.132501	3.97347e+08	0.079314	0.117658	0	1.24478	0.995864	0.065295	0.584246	2.40527	1.40527	Guangdong (province)	Shenzhen (city)	1,3
68	SGSX	2005	C39	Manufacture electronic parts	4.2692e+09	4.04595e+07	2.92464	3.68133	10.7666	67.9914	1.33048	3.60706	1.34987	4.47331e+09	1.04781	0.954371	0	0.035045	0.009477	0.045108	0.012832	0.019854	1.49616e+08	0.03474	0.043278	0	0.729452	0.542423	0.03859	0.522651	2.0949	1.09491	Guangdong (province)	Shenzhen (city)	1,3
68	SGSX	2006	C39	Manufacture electronic parts	3.64956e+09	4.68548e+07	2.68215	3.41852	9.16897	76.9953	1.79063	7.61316	1.73047	4.08551e+09	1.11945	0.893294	0.003922	0.044736	0.012838	0.072904	0.016478	0.022475	1.63265e+08	0.04382	0.05374	0	1.04839	0.750327	0.012561	0.428767	1.7506	0.750598	Guangdong (province)	Shenzhen (city)	3
68	SGSX	2007	C39	Manufacture electronic parts	3.43901e+09	-1.92007e+08												-0.024645	-0.055832	-0.252728	-0.076497	-0.102101	-8.4754e+07	-0.027337	-0.02964	0	1.0017	0.801417	0.048068	0.453169	1.82872	0.828717	Guangdong (province)	Shenzhen (city)	1
68	SGSX	2008	C39	Manufacture electronic parts	3.15668e+09	2.0732e+07	5.43172	4.4584	24.2168	100.341	0.906277	4.18345	1.09414	3.22227e+09	1.02078	0.979647	0	0.034576	0.006568	0.024408	0.009531	0.010904	1.09146e+08	0.037877	0.042126	0	1.29601	0.985446	0.272109	0.397693	1.66028	0.660284	Guangdong (province)	Shenzhen (city)	1
68	SGSX	2009	C39	Manufacture electronic parts	7.0145e+08	-1.92637e+09				0	13.4417	21.7607	40.7857	4.41246e+09	6.29049	0.15897	0	-2.68177	-2.74627	-17.835	-3.50438	-10.9255	-1.88112e+09	-3.12641	-1.2957	0	0.361112	0.311152	0.142255	0.748636	3.97829	2.97829	Guangdong (province)	Shenzhen (city)	1
68	ST SX	2010	C39	Manufacture electronic parts	4.37402e+08	35390336	1.26439	1.26135	1.59485	152.02	78.5567	0	20.0965	3.90874e+09	8.93627	0.111904	0	0.102303	0.08091	0.983592	0.098663	0.132197	4.47474e+07	0.119663	0.132332	0	0.220123	0.217872	0.206016	0.387955	1.63387	0.633866	Guangdong (province)	Shenzhen (city)	1
68	ST SX	2011	C39	Manufacture electronic parts	3.92778e+08	-4.08643e+07												-0.090349	-0.104039	-0.791618	-0.136464	-0.180142	-3.54873e+07	-0.153707	-0.140594	0	0.318842	0.317051	0.291804	0.422459	1.73148	0.73148	Guangdong (province)	Shenzhen (city)	1
68	ST HS	2012	C39	Computer, communication and other electronical device manufacturing	426257897	3.16605e+06	2.51056	2.39428	6.01099	1308.45	39.4707	0	17.779	4.33586e+09	10.1719	0.09831	0	0.018647	0.007428	0.024043	0.01247	0.013588	7.94857e+06	0.02746	0.034236	0	0.683021	0.68294	0.18476	0.453366	1.82938	0.829379	Guangdong (province)	Shenzhen (city)	1
68	HKSG	2013	C39	Computer, communication and other electronical device manufacturing	5.91598e+08	-3.72014e+07				0	6.84532	0	25.2325	5.33645e+09	9.0204	0.11086	0	-0.034896	-0.062883	-0.11029	-0.173339	-0.189992	-2.06447e+07	-0.10519	-0.096083	0	0.85321	0.853171	0.019347	0.669023	3.02136	2.02136	Guangdong (province)	Shenzhen (city)	1
68	HKSG	2014	C39	Computer, communication and other electronical device manufacturing	4.20735e+08	-1.05387e+08				0	116.63	70.836	67.3058	8.14121e+09	19.35	0.05168	0	-0.194225	-0.250484	-0.663931	-0.513556	-0.905098	-8.17172e+07	-0.693157	-0.521896	0.006584	0.522418	0.514684	0.155645	0.723252	3.6134	2.6134	Guangdong (province)	Shenzhen (city)	2
68	*ST HS	2015	C39	Computer, communication and other electronical device manufacturing	7.57878e+08	8.13378e+06	0.141817	10.2828	1.45828	1568.09	74.7545	449.112	19.2552	1.15287e+10	15.2118	0.065738	0	0.001784	0.010732	0.020559	0.041597	0.012279	1.35186e+06	-7e-05	0.003463	0.011968	4.20367	4.14964	2.28317	0.125987	1.14415	0.144148	Guangdong (province)	Shenzhen (city)	2
68	HKSG	2016	C39	Computer, communication and other electronical device manufacturing	1.31372e+09	8.72329e+06	0.622943	2.07291	1.29131	960.132	28.147	174.095	10.4575	8.06064e+09	6.13572	0.16298	0	0.011062	0.00664	0.011375	0.046125	0.010892	1.45322e+07	-6.7e-05	0.019794	-0.110817	1.50616	1.48708	1.05805	0.390353	1.6403	0.640295	Guangdong (province)	Shenzhen (city)	2
68	HKSG	2017	C39	Computer, communication and other electronical device manufacturing	2.8037e+09	3.26441e+07	1.7104	1.23697	2.1157	155.731	12.3113	284.538	4.65282	6.35867e+09	2.26796	0.440925	0	0.024472	0.011643	0.029205	0.182754	0.029877	6.86134e+07	0.030723	0.068935	-0.178012	0.691	0.682929	0.394933	0.610299	2.56607	1.56607	Guangdong (province)	Shenzhen (city)	4
68	HKSG	2018	C39	Computer, communication and other electronical device manufacturing	3.44369e+09	-1.39689e+08				0	20.779	0	4.56915	6.78569e+09	1.97047	0.507493	0	-0.028292	-0.040564	-0.122085	-0.836437	-0.149183	-9.74298e+07	-0.039673	-0.066608	-0.086083	0.671346	0.658903	0.319373	0.728095	3.67775	2.67775	Guangdong (province)	Shenzhen (city)	2
68	HKSG	2019	C39	Computer, communication and other electronical device manufacturing	3.78629e+09	7.2092e+06	8.12394	1.24493	10.1138	582.287	18.6499	166.136	4.38441	7.02667e+09	1.85582	0.538846	0	0.016372	0.001904	0.006235	0.039247	0.00753	6.19884e+07	0.0195	0.031197	1.55121	0.745103	0.725968	0.359272	0.747129	3.95459	2.95459	Guangdong (province)	Shenzhen (city)	1,2
68	HKSG	2020	M74	Professional Technology Services	3.71382e+09	-1.79073e+08				0	14.3069	0	4.20381	6.20724e+09	1.67139	0.598305	0	-0.02655	-0.048218	-0.164986	-0.90999	-0.230092	-9.86035e+07	-0.032709	-0.038434	-0.276111	1.32787	1.29013	0.576532	0.790441	4.77192	3.77192	Guangdong (province)	Shenzhen (city)	1
68	HKSG	2021	M74	Professional Technology Services	4.02767e+09	-1.18304e+08				0	3.72188	0	5.29355	6.85277e+09	1.70142	0.587744	0	-0.011245	-0.029373	-0.091552	-0.595742	-0.179797	-4.52903e+07	-0.015206	-0.016786	-0.077979	0.845734	0.794664	0.185891	0.836634	6.12121	5.12121	Guangdong (province)	Shenzhen (city)	1
68	HKSG	2022	M74	Professional Technology Services	4.30922e+09	-2.34366e+08				0	3.47789	45.5009	9.10024	7.7411e+09	1.7964	0.556668	0	-0.043993	-0.054387	-0.146421	-1.18349	-0.553173	-1.89577e+08	-0.077514	-0.091107	-0.188603	0.604614	0.574662	0.086923	0.901682	10.171	9.17104	Guangdong (province)	Shenzhen (city)	1
69	HQCA	2000	L72	Tourism	1.30284e+09	8.68684e+07	1.18881	1.26473	1.50353	65.9257	37.9788	112.811	5.95496	2.79915e+09	2.1485	0.465441	0	0.07999	0.066676	0.687218	0.244887	0.090328	1.04214e+08	0.087518	0.130019	0.134884	0.370535	0.364138	0.305486	0.261846	1.35473	0.354731	Guangdong (province)	Shenzhen (city)
69	HQCA	2001	L72	Tourism	1.84838e+09	1.82957e+08	1.10135	1.15826	1.27564	31.599	29.4694	135.282	5.38016	3.32633e+09	1.79959	0.555681	0.015468	0.110612	0.098983	0.784384	0.510412	0.170264	2.04452e+08	0.12066	0.198567	0.210732	0.316194	0.311555	0.181803	0.418652	1.72014	0.72014	Guangdong (province)	Shenzhen (city)
69	HQCA	2002	L72	Tourism	2.33167e+09	2.85103e+08	1.09336	1.25757	1.37498	20.8894	10.0327	28.142	4.51663	3.78774e+09	1.62448	0.615582	0	0.143877	0.122274	1.07261	0.299908	0.216216	3.35474e+08	0.153144	0.272922	0.221638	0.263156	0.256371	0.128525	0.43448	1.76828	0.768284	Guangdong (province)	Shenzhen (city)
69	HQCA	2003	L72	Tourism	2.99302e+09	2.3387e+08	1.15232	1.38282	1.59346	27.5579	12.9781	47.5126	3.54777	4.44636e+09	1.48558	0.673139	0	0.094502	0.078138	0.577344	0.233993	0.128739	2.82847e+08	0.101306	0.172567	0.213828	0.345219	0.335293	0.286753	0.393046	1.64757	0.647572	Guangdong (province)	Shenzhen (city)	1
69	HQCA	2004	L72	Tourism	3.67433e+09	3.37893e+08	1.06592	1.28522	1.36994	21.1881	12.6949	0	3.3984	5.28257e+09	1.43769	0.695558	0	0.103741	0.09196	0.471057	0.355157	0.160392	3.81178e+08	0.105686	0.169006	0.183335	0.729623	0.334832	0.250399	0.426652	1.74414	0.744142	Guangdong (province)	Shenzhen (city)	1
69	HQCA	2005	L72	Tourism	5.23831e+09	4.78649e+08	1.03769	1.1988	1.24398	29.9015	21.8244	25.9117	4.86933	9.26553e+09	1.7688	0.565355	0.013975	0.099625	0.091375	0.409494	0.522401	0.162846	5.21866e+08	0.114866	0.174406	0.229303	0.600957	0.258152	0.187801	0.438888	1.78218	0.782176	Guangdong (province)	Shenzhen (city)	1
69	HQCA	2006	L72	Tourism	7.09086e+09	6.73414e+08	1.03082	1.21332	1.25072	36.3188	13.6899	101.291	6.69626	1.62628e+10	2.29349	0.436017	0.008587	0.112886	0.094969	0.692053	0.336495	0.184374	8.00456e+08	0.109144	0.225058	0.225668	0.297502	0.154648	0.128782	0.48491	1.94141	0.941409	Guangdong (province)	Shenzhen (city)	1
69	HQCA	2007	L72	Tourism	1.24685e+10	8.03957e+08	1.06503	1.39843	1.48938	81.9134	38.0854	90.0448	11.5419	4.16227e+10	3.33823	0.29956	0.004119	0.072761	0.064479	0.282999	0.189178	0.140903	9.07217e+08	0.08017	0.183327	0.188928	0.444252	0.279198	0.262041	0.542387	2.18525	1.18525	Guangdong (province)	Shenzhen (city)	1
69	HQCA	2008	L72	Tourism	13946928365	1.16912e+09	1.11344	1.26734	1.4111	18.339	6.14222	19.0519	3.10227	2.09991e+10	1.50564	0.664167	0.013203	0.102315	0.083826	0.372406	0.288084	0.169162	1.42697e+09	0.112595	0.218594	0.206657	0.450749	0.209824	0.12758	0.504461	2.01801	1.01801	Guangdong (province)	Shenzhen (city)	1
69	HQCA	2009	L72	Tourism	3.07448e+10	1.86431e+09	1.05522	1.3762	1.45219	28.6194	4.86954	7.35296	4.65998	4.8779e+10	1.58658	0.630287	0.005242	0.081715	0.060638	0.127603	0.205116	0.162826	2.51232e+09	0.107182	0.188394	0.390408	0.894519	0.337406	0.180543	0.627589	2.6852	1.6852	Guangdong (province)	Shenzhen (city)	1
69	HQCA	2010	L72	Tourism	4.85382e+10	3.32853e+09	1.05873	1.31102	1.38802	11.3431	2.18019	0	2.56663	5.82204e+10	1.19947	0.833699	0.000329	0.094786	0.068575	0.115431	0.306941	0.226273	4.60075e+09	0.106529	0.213862	0.451001	1.44724	0.464801	0.272377	0.696934	3.29961	2.29961	Guangdong (province)	Shenzhen (city)	1
69	HQCA	2011	L72	Tourism	6.27618e+10	3.28628e+09	1.07077	1.29254	1.38401	12.1527	2.30529	0	2.20717	7.20558e+10	1.14808	0.871017	0.003361	0.073759	0.052361	0.081822	0.282471	0.181619	4.62925e+09	0.080284	0.138953	0.406803	1.62312	0.34053	0.24682	0.711698	3.46859	2.46859	Guangdong (province)	Shenzhen (city)	1
69	HQCA	2012	N78	Public Facilities Management	7.29982e+10	4.05669e+09	1.07109	1.26301	1.3528	13.4435	2.44728	7.6296	2.48639	8.69612e+10	1.19128	0.839434	0.008867	0.078359	0.055572	0.08761	0.321951	0.184951	5.72005e+09	0.091486	0.145071	0.45956	1.43996	0.347309	0.282442	0.699528	3.3281	2.3281	Guangdong (province)	Shenzhen (city)	1
69	HQCA	2013	N78	Public Facilities Management	8.78788e+10	4.95614e+09	1.07252	1.21081	1.29861	7.77599	1.36875	5.35414	1.39353	9.25657e+10	1.05333	0.949366	0.012547	0.084316	0.056398	0.084598	0.345031	0.179209	7.40962e+09	0.109911	0.174565	0.733214	1.33669	0.285008	0.213057	0.685297	3.1776	2.1776	Guangdong (province)	Shenzhen (city)	1
69	HQCA	2014	N78	Public Facilities Management	9.48754e+10	5.59084e+09	1.08622	1.19966	1.3031	10.7298	1.95287	0	1.86024	1.0675e+11	1.12516	0.888765	0.008061	0.089381	0.058928	0.085711	0.357937	0.173372	8.48006e+09	0.099216	0.173154	0.737903	1.59182	0.499327	0.342098	0.660105	2.94208	1.94208	Guangdong (province)	Shenzhen (city)	1
69	HQCA	2015	N78	Public Facilities Management	1.15266e+11	5.24333e+09	1.10847	1.21998	1.3523	13.7718	2.24002	0	1.71211	1.24805e+11	1.08276	0.923567	0.007955	0.070504	0.045489	0.064001	0.349215	0.12432	8.12676e+09	0.077608	0.129365	0.160541	1.88236	0.706165	0.344714	0.634098	2.73298	1.73297	Guangdong (province)	Shenzhen (city)	1
69	HQCA	2016	N78	Public Facilities Management	1.46345e+11	7.31094e+09	1.09818	1.18844	1.30513	7.80057	1.60732	12.9499	1.18525	1.52997e+11	1.04546	0.956519	0.014388	0.070969	0.049957	0.068848	0.500609	0.151944	1.0386e+10	0.091014	0.141987	0.093303	1.47911	0.532342	0.214026	0.671215	3.0415	2.0415	Guangdong (province)	Shenzhen (city)	1
69	HQCA	2017	N78	Public Facilities Management	2.17463e+11	9.31847e+09	1.12463	1.14551	1.28828	7.47469	1.64503	0	1.06379	2.20601e+11	1.01443	0.985776	0.035336	0.066303	0.042851	0.055913	0.662894	0.142319	1.44186e+10	0.083818	0.152399	0.561095	1.62132	0.595395	0.267609	0.698911	3.32127	2.32127	Guangdong (province)	Shenzhen (city)	1
69	HQCA	2018	K70	Real Estate	2.94167e+11	1.12943e+10	1.13419	1.11336	1.26276	4.61203	1.08199	0	0.675067	2.75394e+11	0.936183	1.06817	0.047244	0.059342	0.038394	0.0482	0.776071	0.146371	1.74565e+10	0.078106	0.132324	0.191532	1.61603	0.511024	0.166863	0.737692	3.81231	2.81231	Guangdong (province)	Shenzhen (city)	1
69	HQCA	2019	K70	Real Estate	3.7962e+11	1.43423e+10	1.09333	1.09656	1.1989	4.45478	1.06442	0	0.672594	3.53019e+11	0.929928	1.07535	0.039097	0.055353	0.037781	0.048083	0.902141	0.150983	2.10131e+10	0.075247	0.127997	0.310741	1.48792	0.56337	0.177012	0.749767	3.99628	2.99628	Guangdong (province)	Shenzhen (city)	1
69	HQCA	2020	K70	Real Estate	4.56588e+11	1.57229e+10	1.08825	1.09531	1.19197	3.69847	0.710298	2.74055	0.526844	4.11657e+11	0.901594	1.10915	0.056417	0.052192	0.034436	0.042233	0.846359	0.142449	2.383e+10	0.069506	0.117507	0.183493	1.61767	0.529402	0.260252	0.75826	4.13668	3.13668	Guangdong (province)	Shenzhen (city)	1
69	HQCA	2021	K70	Real Estate	4.80061e+11	7.15182e+09	1.22839	1.20639	1.48191	8.07356	0.562864	3.0014	0.478041	4.25827e+11	0.887026	1.12736	0.014205	0.026843	0.014898	0.018496	0.328322	0.059211	1.28865e+10	0.035824	0.055057	0.032285	1.5962	0.573365	0.277763	0.748394	3.97447	2.97447	Guangdong (province)	Shenzhen (city)	1
69	HQCA	2022	K70	Real Estate	3.92918e+11	-1.27671e+10				0	0.569457	0	0.43442	3.43952e+11	0.875379	1.14236	0	-0.018374	-0.032493	-0.043372	-0.539478	-0.126872	-7.21951e+09	-0.043069	-0.032118	-0.119298	1.62472	0.542763	0.228023	0.743891	3.90459	2.90459	Guangdong (province)	Shenzhen (city)	1
70	TFXX	2000	C39	Manufacture electronic parts and component devices	1369357327	56522775	1.04489	1.39857	1.46135	117.784	11.6632	0	8.44919	3.01283e+09	2.20018	0.454508	0.008412	0.045689	0.041277	0.052764	0.496449	0.071734	62563942	0.051995	0.094352	0.29332	2.39672	1.98536	0.555632	0.424588	1.73788	0.737884	Guangdong (province)	Shenzhen (city)
70	TFXX	2001	C39	Manufacture electronic parts and component devices	1.34857e+09	3.96383e+07	1.21003	1.58112	1.91321	100.849	6.06456	144.134	5.01634	2.24473e+09	1.66454	0.600768	0.002502	0.035668	0.029393	0.041464	0.148093	0.049741	4.81001e+07	0.042702	0.054397	0.220215	2.04951	1.47177	0.689864	0.409079	1.69227	0.692273	Guangdong (province)	Shenzhen (city)
70	TFXX	2002	C39	Manufacture electronic parts and component devices	1.27155e+09	1.19425e+06	2.34813	4.59302	10.785	2110.11	5.10901	21.5979	3.16183	1.75399e+09	1.37941	0.724947	0	0.0055	0.000939	0.00137	0.0045	0.001498	7.51803e+06	0.004891	0.008567	-0.113354	2.19693	1.75264	0.865551	0.3732	1.59541	0.595406	Guangdong (province)	Shenzhen (city)
70	TFXX	2003	C39	Manufacture electronic parts and component devices	1.26478e+09	4949416	2.17899	3.0295	6.60124	325.291	3.45443	0	2.0699	1.49779e+09	1.18423	0.84443	0	0.005873	0.003913	0.006126	0.016853	0.006363	1.24869e+07	0.0107	0.014495	0.162339	1.93942	1.46783	0.301285	0.385022	1.62607	0.626073	Guangdong (province)	Shenzhen (city)	1
70	TFXX	2004	C39	Manufacture electronic parts and component devices	1.25406e+09	4.86115e+06	2.98257	2.4684	7.36217	302.397	2.9331	0	1.89236	1.44815e+09	1.15477	0.865971	0.004592	0.012371	0.003876	0.005944	0.015533	0.006258	1.97879e+07	0.016552	0.023484	-0.009358	1.97466	1.55137	0.437739	0.380564	1.61437	0.614373	Guangdong (province)	Shenzhen (city)	1
70	TFXX	2005	C39	Manufacture electronic parts and component devices	9.8493e+08	-1.68552e+08												-0.171662	-0.171131	-0.290884	-0.55727	-0.274211	-1.69075e+08	-0.200485	-0.22111	-0.59335	1.961	1.51818	0.587033	0.375914	1.60234	0.602345	Guangdong (province)	Shenzhen (city)	1
70	TFXX	2006	C39	Manufacture electronic parts and component devices	1.00753e+09	2.7339e+06	0.35996	28.5215	10.2666	352.061	1.90359	40.7423	1.51738	1.13434e+09	1.12586	0.888208	0	0.000977	0.002713	0.004428	0.009831	0.00431	984093	0.001163	0.001418	0.01379	2.00941	1.54363	0.646551	0.370422	1.58837	0.588366	Guangdong (province)	Shenzhen (city)	1
70	TFXX	2007	C39	Manufacture electronic parts and component devices	9.73556e+08	1.15113e+07	0.61932	4.95417	3.06822	228.038	4.9036	0	4.05165	1.95236e+09	2.00539	0.498656	0	0.007218	0.011824	0.019786	0.051901	0.017767	7.02749e+06	0.00919	0.010125	0.096428	2.06696	1.52937	0.497608	0.334518	1.50267	0.50267	Guangdong (province)	Shenzhen (city)	1
70	TFXX	2008	C39	Manufacture electronic parts and component devices	1.12711e+09	3.51665e+07	0.806024	1.80183	1.45231	28.1518	1.40829	7.47082	1.43062	1.27865e+09	1.13445	0.881484	0	0.025945	0.031201	0.044092	0.240416	0.050818	2.92428e+07	0.030753	0.039074	0.021776	2.47384	1.94932	1.03383	0.386032	1.62875	0.62875	Guangdong (province)	Shenzhen (city)	1
70	TFXX	2009	C39	Manufacture electronic parts and component devices	1.22779e+09	4.0553e+07	0.962836	1.56964	1.51131	60.4148	2.81249	100.409	3.33418	2.85855e+09	2.32821	0.429515	0	0.03343	0.033029	0.050276	0.261971	0.055188	4.10456e+07	0.040711	0.049694	0.078953	2.11956	1.53126	0.712843	0.401516	1.67089	0.670887	Guangdong (province)	Shenzhen (city)	1
70	TFXX	2010	C39	Manufacture of telecommunication equipment	1.59635e+09	6.26036e+07	0.976732	1.55702	1.52079	44.4463	2.61582	41.4853	3.19465	3.41377e+09	2.13849	0.46762	0	0.041079	0.039217	0.05945	0.307052	0.071877	6.55772e+07	0.050047	0.068026	0.190782	2.04248	1.50192	0.694349	0.454388	1.83281	0.832806	Guangdong (province)	Shenzhen (city)	1
70	TFXX	2011	C39	Manufacture of telecommunication equipment	1.82034e+09	4.19205e+07	1.04165	1.83521	1.91165	41.9246	1.40954	0	1.91427	2.61842e+09	1.43842	0.695206	0	0.025699	0.023029	0.037163	0.081755	0.04566	4.67817e+07	0.033205	0.041875	-0.592673	1.69172	1.1954	0.46969	0.495641	1.98271	0.982714	Guangdong (province)	Shenzhen (city)	1
70	TFXX	2012	C38	Electric Machines and Apparatuses Manufacturing	1.99167e+09	5.46241e+07	1.20387	1.76545	2.12538	30.298	1.02789	20.3142	1.6932	2.63593e+09	1.32348	0.755585	0.005023	0.037278	0.027426	0.042174	0.163048	0.055885	7.42462e+07	0.045252	0.0647	0.069425	1.5235	1.04855	0.292536	0.509238	2.03765	1.03765	Guangdong (province)	Shenzhen (city)	1
70	TFXX	2013	C38	Electric Machines and Apparatuses Manufacturing	2.25347e+09	6.44019e+07	1.13984	1.59516	1.81822	42.837	1.755	191.551	2.36691	3.64986e+09	1.61966	0.617412	0.0028	0.036394	0.028579	0.045969	0.15184	0.055254	8.20137e+07	0.046936	0.066457	5.54626	1.51163	1.066	0.220608	0.482769	1.93337	0.933374	Guangdong (province)	Shenzhen (city)	1
70	TFXX	2014	C38	Electric Machines and Apparatuses Manufacturing	2.60814e+09	7.08109e+07	1.09654	1.65093	1.81031									0.036092	0.02715	0.041145	0.147867	0.056135	9.41339e+07	0.043293	0.068206	1.33977	1.46526	0.995483	0.232607	0.51634	2.06757	1.06757	Guangdong (province)	Shenzhen (city)	1
70	TFXX	2015	C38	Electric Machines and Apparatuses Manufacturing	3.96462e+09	-2.84969e+08				0	4.10651	56.2367	7.13758	1.11008e+10	2.79996	0.357148	0.000935	-0.065197	-0.071878	-0.109582	-0.535943	-0.202183	-2.58479e+08	-0.105332	-0.171175	0.099837	1.09349	0.710522	0.173252	0.64449	2.81286	1.81286	Guangdong (province)	Shenzhen (city)	1
70	TFXX	2016	C38	Electric Machines and Apparatuses Manufacturing	4.76645e+09	1.37332e+08	1.27982	1.47623	1.88932	57.7312	1.71891	26.3863	5.07742	1.02686e+10	2.15434	0.464179	0.002966	0.046264	0.028812	0.041886	0.234641	0.087949	2.20513e+08	0.058737	0.132411	0.003375	1.08489	0.731167	0.176157	0.6724	3.0525	2.0525	Guangdong (province)	Shenzhen (city)	1
70	TFXX	2017	C38	Electric Machines and Apparatuses Manufacturing	5.85309e+09	2.41317e+08	1.23603	1.30856	1.61742	24.2674	1.06999	23.1526	3.20862	9.33661e+09	1.59516	0.626897	0.003854	0.059768	0.041229	0.056109	0.419543	0.132219	3.49826e+08	0.086454	0.186123	0.004197	1.1205	0.793411	0.205865	0.688177	3.20695	2.20695	Guangdong (province)	Shenzhen (city)	1
70	TFXX	2018	C38	Electric Machines and Apparatuses Manufacturing	7.21936e+09	3.01553e+08	1.2281	1.28234	1.57484	14.7624	0.780172	0	2.02095	9.37273e+09	1.29828	0.770251	0.006338	0.058113	0.04177	0.056773	0.432724	0.136898	4.19537e+08	0.073622	0.177201	0.014179	1.18062	0.831246	0.192391	0.694881	3.27741	2.27741	Guangdong (province)	Shenzhen (city)	1
70	TFXX	2019	C38	Electric Machines and Apparatuses Manufacturing	7.08978e+09	3.6732e+08	1.19308	1.25964	1.50285	24.0738	2.04299	0	3.06526	1.28918e+10	1.81836	0.549947	0.006359	0.070112	0.05181	0.074647	0.630322	0.127328	4.97077e+08	0.080904	0.168421	0.011321	1.25936	0.862216	0.186095	0.5931	2.45761	1.45761	Guangdong (province)	Shenzhen (city)	1
70	TFXX	2020	C38	Electric Machines and Apparatuses Manufacturing	1.00856e+10	5.83101e+07	2.0801	1.42769	2.96974	128.977	1.59255	116.146	2.52805	1.45127e+10	1.43894	0.694954	0	0.025497	0.005782	0.007517	0.103506	0.019601	2.57151e+08	0.024694	0.070289	0.061403	1.30356	0.930921	0.488807	0.705036	3.39025	2.39025	Guangdong (province)	Shenzhen (city)	1
70	TFXX	2021	C38	Electric Machines and Apparatuses Manufacturing	8.32383e+09	-6.02184e+08				0	1.19581	0	2.17802	1.12179e+10	1.34768	0.742016	0	-0.056862	-0.072345	-0.10831	-1.17481	-0.238911	-4.73314e+08	-0.065038	-0.105538	0.245164	1.59361	1.32349	0.504983	0.697191	3.30241	2.30241	Guangdong (province)	Shenzhen (city)	1
70	TFXX	2022	C38	Electric Machines and Apparatuses Manufacturing	7.87302e+09	5.39034e+07	2.04541	2.11974	4.33573	108.426	1.39434	46.4659	2.47034	1.13032e+10	1.43569	0.69653	0	0.017091	0.006847	0.010896	0.047148	0.022784	1.34558e+08	0.020121	0.029708	1.29466	1.35558	1.02715	0.169809	0.699494	3.32772	2.32772	Guangdong (province)	Shenzhen (city)	1
78	HWSW	2000	C27	Manufacture of original chemical medicine	8.72297e+08	6.21521e+07	1.36123	1.37328	1.86935	54.2096	16.9328	0	14.1121	1.65492e+09	1.8972	0.527093	0.004989	0.106354	0.071251	0.155622	0.304991	0.260325	9.27725e+07	0.108696	0.412757	-0.006802	0.632379	0.592856	0.162328	0.7263	3.65363	2.65363	Guangdong (province)	Shenzhen (city)
78	HWSW	2001	C27	Manufacture of original chemical medicine	3.04363e+09	118245584	1.22503	1.16342	1.42521	27.7049	4.28205	0	1.65892	3.67253e+09	1.20663	0.828755	0	0.047179	0.03885	0.057123	0.441181	0.059878	1.48758e+08	0.050444	0.138883	-0.09399	1.93666	1.88205	1.11704	0.351179	1.54126	0.541256	Guangdong (province)	Shenzhen (city)
78	HWSW	2002	C27	Manufacture of original chemical medicine	3.42931e+09	4.58686e+07	1.43271	1.39396	1.99714	54.6175	3.02043	0	1.21425	3.64296e+09	1.0623	0.941354	0	0.027294	0.013375	0.019457	0.134459	0.022232	1.02013e+08	0.024034	0.050378	-0.038189	1.74985	1.7008	0.885889	0.398365	1.66214	0.662138	Guangdong (province)	Shenzhen (city)
78	HWSW	2003	C27	Manufacture of original chemical medicine	4.13883e+09	4.94599e+07	1.93447	1.2824	2.48076	40.0909	1.36149	0	1.11197	4.23533e+09	1.02332	0.977215	0	0.029458	0.01195	0.016731	0.159916	0.027736	1.23435e+08	0.028858	0.063752	-0.031832	1.25869	1.1601	0.25477	0.569147	2.32097	1.32098	Guangdong (province)	Shenzhen (city)	3
78	HWSW	2004	C27	Manufacture of original chemical medicine	3.78188e+09	3.25501e+07	2.10074	1.6043	3.37021	46.7107	0.654812	0	0.903463	3.70336e+09	0.979237	1.0212	0	0.021318	0.008607	0.011717	0.070294	0.019342	8.49272e+07	0.022359	0.050452	-0.007661	1.32543	1.17658	0.138946	0.555009	2.24724	1.24724	Guangdong (province)	Shenzhen (city)	3
78	G HW	2005	C27	Manufacture of original chemical medicine	3.98612e+09	-7.36313e+08				0	0.411808	30.5539	1.35929	4.12596e+09	1.03508	0.966108	0	-0.165506	-0.184719	-0.249917	-1.17759	-0.914381	-6.57401e+08	-0.203259	-0.55511	-0.839708	0.958889	0.853212	0.107193	0.797985	4.95012	3.95012	Guangdong (province)	Shenzhen (city)	3
78	HWSW	2006	C27	Manufacture of original chemical medicine	3.52239e+09	3.03965e+07	3.13255	1.59503	4.99652	53.7572	0.607268	30.2366	1.88088	4.01072e+09	1.13864	0.878245	0	0.026164	0.008629	0.01264	0.051258	0.034988	1.05545e+08	0.037576	0.108308	0.370727	0.966961	0.838903	0.079233	0.753361	4.05451	3.05451	Guangdong (province)	Shenzhen (city)	3
78	HWSW	2007	C27	Manufacture of original chemical medicine	3.1216e+09	4.63353e+07	1.82809	1.52664	2.79082	120.21	2.23244	110.108	6.16401	6.17468e+09	1.97805	0.505549	0	0.043023	0.014843	0.021623	0.100027	0.051277	1.34301e+08	0.042455	0.131092	0.293437	1.02402	0.906085	0.064864	0.710526	3.45454	2.45454	Guangdong (province)	Shenzhen (city)	3
78	HWSW	2008	C27	Manufacture of original chemical medicine	2.77754e+09	1.68399e+07	4.07663	1.56153	6.36578	120.506	0.917492	9.88044	2.59905	3.61805e+09	1.30261	0.767689	0	0.033606	0.006063	0.009395	0.03741	0.021568	9.33422e+07	0.043027	0.093533	1.70638	1.00032	0.865168	0.066476	0.718892	3.55736	2.55736	Guangdong (province)	Shenzhen (city)	3
78	HWSW	2009	C27	Manufacture of original chemical medicine	3.16475e+09	611343	0	1.8966	0	18134.1	4.09077	53.7265	16.0069	1.01616e+10	3.21088	0.311442	0	0.019665	0.000193	0.000319	0.001374	0.000883	6.22348e+07	0.029588	0.066659	-0.017723	0.816558	0.6745	0.079827	0.781156	4.56947	3.56947	Guangdong (province)	Shenzhen (city)	3
78	HWSW	2010	C27	Manufacture of original chemical medicine	4.14779e+09	5.52762e+07	1.79197	1.26227	2.26195	140.828	1.94657	190.065	8.62425	1.10196e+10	2.65675	0.3764	0	0.046537	0.013327	0.018687	0.134042	0.06124	1.93025e+08	0.046964	0.2161	0.034881	0.929988	0.774618	0.135241	0.782385	4.59526	3.59526	Guangdong (province)	Shenzhen (city)	3
78	HWSW	2011	C27	Manufacture of original chemical medicine	4.83532e+09	6.18921e+07	2.11798	1.26416	2.67746	67.8951	0.79211	0	4.32749	8.06176e+09	1.66726	0.599785	0	0.043799	0.0128	0.016006	0.150034	0.063738	2.11783e+08	0.055329	0.217583	-0.887327	1.00286	0.831381	0.139983	0.799178	4.97953	3.97953	Guangdong (province)	Shenzhen (city)	3
78	HWSW	2012	F52	Retail Trade	5.86352e+09	1.01082e+08	2.37477	1.25009	2.96867	37.5697	0.59171	0	3.59289	8.60018e+09	1.46673	0.68179	0	0.043816	0.017239	0.021378	0.234142	0.095633	2.56913e+08	0.06432	0.251684	0.00572	0.984753	0.837938	0.152698	0.819737	5.54744	4.54744	Guangdong (province)	Shenzhen (city)	3
78	HWSW	2013	F52	Retail Trade	8.01924e+09	2.29314e+08	1.46725	1.14662	1.68237	24.0912	0.691122	0	2.92607	1.12574e+10	1.40379	0.712356	0	0.063734	0.028595	0.034608	0.391585	0.121458	5.11097e+08	0.073969	0.344831	5.1e-05	1.08323	0.943031	0.164955	0.764565	4.24746	3.24746	Guangdong (province)	Shenzhen (city)	2,3
78	HWSW	2014	F52	Retail Trade	9.63171e+09	8.36279e+07	2.20581	1.28575	2.83613	85.484	0.729299	0	4.0104	1.4991e+10	1.55643	0.642498	0	0.03589	0.008683	0.01054	0.123641	0.046914	3.45682e+08	0.044753	0.184152	0.125258	1.01985	0.891022	0.100433	0.814926	5.40325	4.40325	Guangdong (province)	Shenzhen (city)	2,3
78	HWSW	2015	F52	Retail Trade	1.27623e+10	5.18488e+08	1.34632	1.11105	1.49583	34.7746	1.62175	199.213	8.4133	2.81714e+10	2.2074	0.453022	0	0.066379	0.040627	0.046401	1.13732	0.241938	8.47147e+08	0.088708	0.405306	9.95185	1.07093	0.968772	0.141118	0.832078	5.95515	4.95515	Guangdong (province)	Shenzhen (city)	2,3
78	HWSW	2016	F52	Retail Trade	1.66615e+10	4.98846e+08	1.24688	1.11254	1.3872	33.4447	1.22621	0	2.83835	2.41862e+10	1.45162	0.688884	0	0.048929	0.02994	0.034849	1.02451	0.084867	8.15233e+08	0.059729	0.194774	0.034804	1.34804	1.2082	0.159117	0.647212	2.83457	1.83457	Guangdong (province)	Shenzhen (city)	2,3
78	HWSW	2017	F52	Retail Trade	3.08644e+10	8.23792e+08	1.27469	1.08546	1.38362	18.9551	0.626112	0	2.41345	3.72798e+10	1.20786	0.827912	0	0.047772	0.026691	0.032948	1.10382	0.127325	1.47444e+09	0.075244	0.20688	-0.049885	1.10372	0.95678	0.08027	0.790373	4.77039	3.77039	Guangdong (province)	Shenzhen (city)	2,3
78	HWSW	2018	F52	Retail Trade	4.11267e+10	7.3012e+08	1.85618	1.08394	2.01198	10.8022	0.20549	0	1.10178	4.16378e+10	1.01243	0.987725	0.006711	0.047631	0.017753	0.021727	0.80596	0.101996	1.95889e+09	0.069323	0.208489	0.553503	1.1001	0.970761	0.041834	0.825944	5.74529	4.74529	Guangdong (province)	Shenzhen (city)	2,3
78	HWSW	2019	F52	Retail Trade	4.11683e+10	5.14902e+08	2.27135	1.09545	2.48815	20.0124	0.248343	4.54216	1.31255	4.34971e+10	1.05657	0.94646	0	0.048351	0.012507	0.014895	0.518993	0.065587	1.99054e+09	0.064975	0.199842	0.085147	1.08617	0.969175	0.043277	0.809302	5.2439	4.2439	Guangdong (province)	Shenzhen (city)	2
78	HWSW	2020	F52	Retail Trade	3.97205e+10	-4.1288e+07	4.32893	1.2005	5.19687	0	0.275616	6.68311	1.47278	4.30947e+10	1.08495	0.921703	0	0.029147	-0.001039	-0.001228	-0.038541	-0.005513	1.15774e+09	0.03474	0.134698	0.016479	1.05517	0.932634	0.046766	0.811438	5.30328	4.30328	Guangdong (province)	Shenzhen (city)	2
78	HWSW	2021	F52	Retail Trade	3.76038e+10	2.57868e+08	2.40068	1.14586	2.75083	37.6567	0.236531	11.2114	1.32869	3.98928e+10	1.06087	0.942622	0	0.036792	0.006857	0.008156	0.217189	0.035284	1.38354e+09	0.047675	0.176345	0.088833	1.06233	0.934883	0.032922	0.805651	5.14539	4.14539	Guangdong (province)	Shenzhen (city)	2
78	HWSW	2022	F52	Retail Trade	3.62523e+10	-9.92131e+08	0	4.7805	0	0	0.241385	0	1.49462	3.91304e+10	1.07939	0.926448	0	0.001436	-0.027367	-0.031472	-0.859589	-0.162367	5.20525e+07	-0.004277	0.007229	-0.333611	1.06165	0.920441	0.032414	0.831447	5.93285	4.93285	Guangdong (province)	Shenzhen (city)	2
88	YTGA	2000	G58	Port	3.40425e+09	1.2599e+08	1.06866	1.24845	1.33418	65.7483	33.4235	80.9216	5.42425	4.84793e+09	1.42408	0.702206	0.007345	0.040143	0.03701	0.3648	0.144323	0.0825	1.36656e+08	0.057046	0.06694	0.05035	0.316045	0.314767	0.172371	0.5514	2.22916	1.22916	Guangdong (province)	Shenzhen (city)
88	YTGA	2001	G58	Port	3.3292e+09	4.43707e+08	1.05195	1.14686	1.20644	19.4074	22.4598	42.2768	5.34853	4.82518e+09	1.44935	0.689964	0.027174	0.143372	0.133277	0.993828	0.42081	0.275592	4.77313e+08	0.200864	0.216534	0.25555	0.361258	0.359758	0.139253	0.516397	2.06781	1.06781	Guangdong (province)	Shenzhen (city)
88	YTGA	2002	G58	Port	3.43482e+09	6.4245e+08	1.01117	1.10788	1.12025	13.4492	17.018	34.5604	4.03997	4.82407e+09	1.40446	0.712016	0.005416	0.197235	0.18704	2.55814	0.636682	0.300387	6.77466e+08	0.244855	0.300109	0.303299	0.247824	0.245847	0.15884	0.377334	1.606	0.605999	Guangdong (province)	Shenzhen (city)
88	YTGA	2003	G58	Port	3.94298e+09	8.48451e+08	0.992145	1.08583	1.0773	16.4375	23.6266	69.7501	4.77713	6.29917e+09	1.59757	0.625952	0.033557	0.220986	0.21518	1.11842	0.798397	0.290624	8.71344e+08	0.263479	0.308335	0.412564	0.983966	0.979169	0.47069	0.259593	1.35061	0.350609	Guangdong (province)	Shenzhen (city)	1
88	YTGA	2004	G58	Port	4.06994e+09	7.41899e+08	0.990561	1.10587	1.09544	20.4228	24.6	75.3069	4.0766	7.05495e+09	1.73343	0.57689	0.048069	0.188784	0.182288	0.846286	0.735399	0.19961	7.68338e+08	0.18624	0.216458	0.372762	6.14117	6.11733	218.783	0.086783	1.09503	0.09503	Guangdong (province)	Shenzhen (city)	1
88	G YTG	2005	G58	Port	4.00164e+09	7.64328e+08	0.98157	1.08421	1.06422	16.0771	19.0935	44.4392	3.31493	6.24172e+09	1.55979	0.641112	0.059271	0.197276	0.191003	0.671431	0.617084	0.20619	7.89427e+08	0.194896	0.204148	0.368472	5.83866	5.81614	1.51449	0.073653	1.07951	0.079509	Guangdong (province)	Shenzhen (city)	1
88	YTG	2006	G58	Port	4.14673e+09	7.81198e+08	0.986731	1.09659	1.08204	14.6143	15.922	45.0939	2.93949	6.60299e+09	1.59234	0.628008	0.029444	0.195142	0.188389	0.488316	0.617651	0.201138	8.092e+08	0.194299	0.21044	0.504203	6.0865	6.0644	1.05473	0.063385	1.06767	0.067675	Guangdong (province)	Shenzhen (city)	1
88	YTG	2007	G58	Port	4.13883e+09	7.45564e+08	1.01276	1.08988	1.10379	28.3545	30.0838	69.49	5.34525	9.7435e+09	2.35417	0.424778	0.012668	0.190812	0.180139	0.35886	1.03457	0.188515	7.89738e+08	0.188003	0.202484	0.412253	11.2976	11.292	1.84309	0.044432	1.0465	0.046498	Guangdong (province)	Shenzhen (city)	1
88	YTG	2008	G58	Port	4.57181e+09	6.31498e+08	0.93602	1.08147	1.01228	9.38435	13.7881	23.3258	1.40999	5.13379e+09	1.12292	0.890533	0.045378	0.140203	0.138129	0.371727	1.68553	0.150249	6.40982e+08	0.131345	0.153542	0.276527	11.0874	11.0852	1.02317	0.080665	1.08774	0.087743	Guangdong (province)	Shenzhen (city)	1
88	YTG	2009	G58	Port	4.86314e+09	5.16847e+08	0.948858	1.10231	1.04593	20.0174	25.7732	50.033	2.31113	6.77792e+09	1.39373	0.717498	0.023827	0.109294	0.106278	0.281007	1.50891	0.115456	5.31513e+08	0.102013	0.115935	0.182618	16.3334	16.331	0.669977	0.079491	1.08635	0.086355	Guangdong (province)	Shenzhen (city)	1
88	YTG	2010	G58	Port	4.97528e+09	4.67034e+08	0.953197	1.10561	1.05387	16.3411	18.3046	34.435	1.66491	5.9696e+09	1.19985	0.833435	0.001142	0.098462	0.093871	0.233758	1.47032	0.101885	4.89876e+08	0.090603	0.101847	0.161828	18.8455	18.843	1.62754	0.078657	1.08537	0.085372	Guangdong (province)	Shenzhen (city)	1
88	YTG	2011	G58	Port	5.41418e+09	4.69159e+08	0.933182	1.07968	1.00754	16.0177	20.8307	58.0731	1.5039	7.93192e+09	1.46503	0.682581	0.062624	0.093719	0.086654	0.392085	2.43898	0.09389	5.07409e+08	0.08146	0.100025	0.113458	8.6843	8.68386	0.781245	0.077074	1.08351	0.08351	Guangdong (province)	Shenzhen (city)	1
88	YTG	2012	G54	Road Transport	5.29264e+09	4.44084e+08	0.985965	1.08082	1.06565	17.7127	24.8555	79.6219	1.60658	8.26237e+09	1.56111	0.640571	0.023457	0.08861	0.083906	0.494843	2.3279	0.090702	4.6898e+08	0.083821	0.089884	0.107185	6.70864	6.70848	1.47461	0.074929	1.081	0.080998	Guangdong (province)	Shenzhen (city)	1
88	YTG	2013	G54	Road Transport	5.58708e+09	4.24742e+08	0.973953	1.09051	1.06211	27.6646	38.1881	109.513	2.30089	1.22303e+10	2.18903	0.456823	0.005182	0.081258	0.076022	0.466843	2.40535	0.083171	4.53998e+08	0.074791	0.0857	0.09567	6.0306	6.03038	1.39398	0.085955	1.09404	0.094038	Guangdong (province)	Shenzhen (city)	1
88	YTG	2014	G54	Road Transport	6.82595e+09	4.73459e+08	0.970339	1.08173	1.04965	40.5292	63.7822	162.702	3.46297	2.04732e+10	2.99932	0.333409	0.005	0.075325	0.069362	0.342429	2.86415	0.085444	5.14162e+08	0.068172	0.084631	0.094471	12.4091	12.4091	5.35337	0.188218	1.23186	0.231858	Guangdong (province)	Shenzhen (city)	1
88	YTG	2015	G54	Road Transport	7.87883e+09	5.22666e+08	0.982139	1.05889	1.03998	32.0315	67.2597	1050.65	2.75734	1.85486e+10	2.35423	0.424767	0.0029	0.076139	0.066338	0.319822	3.27944	0.086082	5.99885e+08	0.069368	0.085169	0.079021	3.22688	3.22688	1.45453	0.229364	1.29763	0.297629	Guangdong (province)	Shenzhen (city)	1
88	YTG	2016	G54	Road Transport	8.25713e+09	3.8479e+08	0.935431	1.10355	1.03229	35.9881	48.8054	249.193	2.13734	1.5626e+10	1.89243	0.528423	0.002244	0.048215	0.046601	0.268103	1.21061	0.05939	3.98114e+08	0.044977	0.051993	0.075569	4.55099	4.55099	1.50468	0.215342	1.27444	0.27444	Guangdong (province)	Shenzhen (city)	1
88	YTG	2017	G54	Road Transport	9.296e+09	4.32855e+08	0.955412	1.09957	1.05055	34.4149	43.3321	150.446	2.10541	1.71173e+10	1.84136	0.543078	0.002738	0.048335	0.046564	0.349264	0.838152	0.061177	4.49327e+08	0.046421	0.053453	0.082884	2.91157	2.91081	2.03104	0.238875	1.31384	0.313845	Guangdong (province)	Shenzhen (city)	1
88	YTG	2018	G54	Road Transport	1.03097e+10	4.85757e+08	1.00848	1.12509	1.13464	19.9915	24.0661	96.4117	1.25399	1.22766e+10	1.19078	0.839782	0.0054	0.052598	0.047117	0.443806	0.260335	0.062726	5.42275e+08	0.049895	0.058021	0.089113	2.24436	2.2432	1.59073	0.248857	1.3313	0.331305	Guangdong (province)	Shenzhen (city)	1
[truncated: 53,064 more rows]
